# Supplementary material for: Phenotype of circulating tumor-reactive T cells predicts immune checkpoint inhibitor response in non-small cell lung cancer
Source: Nat Commun. 2026 Feb 17;17:2856. doi: 10.1038/s41467-026-69680-x (PMC13022356; doi:10.1038/s41467-026-69680-x)
Supplement: Supplementary file 3 — Supplementary Data 1–8 [file 41467_2026_69680_MOESM3_ESM.xlsx]

## Sheet: S1. Gene signatures
Supplementary Data 1. Gene signatures used in this study.
NeoTCR8 signature	Hanada Neoantigen-reactive signature	TRTPBL signature	Exhaustion signature	Progenitor signature
ATP10D	CXCL13+	HLA-DRA	HAVCR2	TCF7
GZMB	HMOX1+	CDCA7	IFNG	CCR7
ENTPD1	PDCD1+	NUSAP1	ITGAE	SELL
KIR2DL4	LAYN+	CD74	PDCD1	IL7R
LAYN	CD27+	CXCR3	CXCL13	LEF1
HTRA1	HAVCR2+	LINC02195	LAYN	LTB
CD70	TNFRSF9+	GPR25	LAG3
CXCR6	MIR155HG+	CCL5	TIGIT
HMOX1	BATF+	HLA-DRB5	CTLA4
ADGRG1	TIGIT+	GZMK	ENTPD1
LRRN3	AD000671.2+	COTL1
ACP5	GZMH+	NPDC1
CTSW	CD70+	IL32
GALNT2	TMEM121+	LIME1
LINC01480	LRRN3+	MYL6B
CARS	NHS+	CCR5
LAG3	TTN+	FABP5
TOX	LINC01281+	HLA-DRB1
PTPRCAP	ASB2+	GZMA
ASB2	SIRPG+	CORO1A
ITGB7	ANKS1B+	ANXA5
PTMS	IL7R-	TMSB4X
CD8A		CD27
GPR68		CNN2
NSMCE1		HLA-DQB1
ABI3		CD82
SLC1A4		SLAMF1
PLEKHF1		HLA-DPA1
CD8B		ZNF683
LINC01871		SLF1
CCL4		APOBEC3H
NKG7		DAPK2
CLIC3		CLIC1
NDFIP2		CD52
PLPP1		HLA-DQA1
PCED1B		MKI67
CXCL13		UBE2L6
PDCD1		CYTOR
PRF1		GBP5
HLA-DMA		RBPJ
GPR25		LGALS3
CD9		CD2
TIGIT		TESC
HLA-DRB5		PDCD1
SYTL3		GAPDH
SLF1		GIMAP4
NEK1		PFN1
CASP1		SH3BGRL3
SMC4		LAG3
TSEN54		GBP4
PLSCR1		PSMB8
GNPTAB		DYNLL1
HLA-DPB1		DLEU2
PLEKHA1		CKS2
ARHGAP9		CXCR6
ALOX5AP		CLIC3
SH3BP1		ATP5MC2
NCF4		SMC4
NELL2		CPNE2
GATA3		LINC00426
PPM1M		MYL6
TNFRSF1A		EZH2
AC022706.1		ATP5F1C
MCM5		ARHGDIB
HLA-DRB1		PSME2
TNFSF10		RAC2
TRIM21		FUT8
HDLBP		ARPC3
ERN1		PSMB10
CALHM2		SPATS2L
SASH3		ABRACL
ACTA2		HMGB1
MAST4		CARHSP1
CAPG		PSMB9
MPST		ITGA4
IGFLR1		C12orf75
GZMA		HLA-DPB1
CD27		IFI27L2
ITGAE		HELLS
SLA2		JPT1
RHOC		LIMS1
COMMD8		HLA-DQA2
MYO1G		EMP3
SP140		MPST
PHPT1		MIR4435-2HG
CD2BP2		LGALS9
PLEKHO1		HEBP2
STAM		CCDC28B
MRPL16		SNX18
IL2RB		PSME1
ID2		AC020659.1
TESPA1		PLSCR1
GOLGA8B		CCNDBP1
MIS18BP1		LSP1
VAMP5		HLA-DMA
DAPK2		CFL1
HLA-DPA1		CD7
TSG101		LIMD2
IL4R		TNIP3
CCND2		SEM1
CTSC		MYL12A
TRAF3IP3		S100A11
NLRC3		FKBP1A
ORAI3		CRIP1
GNLY		CAPZB
MIR155HG		TNFSF10
CARD16		GBP1
CD82		APOBEC3G
ECH1		ACTG1
JAML		COX16
EEF1G		APOBEC3C
ETFB		CHCHD1
DAXX		SIT1
RBM4		IFNG
HCST		GRAMD1B
RAB27A		ANXA2
YPEL2		NELL2
CHST12		CD3D
ARPC1B		NDUFA13
PDIA4		VIM
PDIA6		STAT1
AC243960.1		TIMM8B
TBC1D10C		GGCT
PTPN6		LAT
PYCARD		IDH2
BST2		SRM
BTN3A2		LCP1
MTG1		COX6A1
MLEC		RESF1
DUSP4		GYG1
GSDMD		ACTB
SLAMF1		GYPC
IFI6		S100A10
PCID2		STX10
GIMAP1		UTP18
ITGA1		WAS
CSNK2B		PYCARD
CDK2AP2		FYB1
MYO1F		EVI2B
AC004687.1		BIN1
PTTG1
APOBEC3C
TSPAN14
MOB3A
STXBP2
LCP2
PLA2G16
LINC00649
CST7
TADA3
SIT1
APOBEC3G
SUSD3
CD3G
CCL5
CDC25B
TNFRSF1B
HMGN3
THEMIS
ASF1A
CTNNB1
FIBP
CCDC85B
POLR3GL
GIMAP6
ARL6IP1
CALCOCO2
CCPG1
KLRB1
ACAA2
ISG15
EIF4A1
CAT
MANF
XAB2
GRINA
GLO1
LSM2
SLFN5
FKBP1A
AKNA
TAP1
LMO4
APEH
C12orf75
TMEM14A
DNPH1
C17orf49
NUDT5
MGAT1
CCDC69
EIF4EBP1
PDHB
ARL3
UCP2
IFI35
HSBP1
LYST
MRFAP1L1
ITGAL
AIP
RASAL3
CAPN1
ITGB1
RBPJ
LBH
DYNLL1
NME2
MT1F
SYNGR2
ABTB1
ZGPAT
CD63
ILK
SKA2
TMEM204
ACO2
HOPX
CRIP1
OXNAD1
CCS
GRAP2
GSTO1
HADHB
IL16
PIN4
CUEDC2
CALM3
SAMSN1
HM13
SNAP23
LPCAT4
FAAP20
EFHD2
PRDX3
CCM2
C22orf39
SDHA
ARRDC1
MAP4K1
NDUFA13
IL27RA
C14orf119

## Sheet: S2. Markers of cluster 11
Supplementary Data 2. Differentially expressed genes between cluster 11 and the others, related to Figure 2A. P values were adjusted for multiple comparisons using the Benjamini–Hochberg method.
p_val	avg_log2FC	pct.1	pct.2	p_val_adj	gene
0	2.08399	0.825	0.182	0	HLA-DRA
3.33357e-279	1.89676	0.998	0.877	1.22012e-274	CD74
1.47433e-238	1.55441	0.909	0.411	5.39618e-234	HLA-DRB5
1.75705e-231	1.52855	0.87	0.306	6.43097e-227	GZMK
1.13377e-226	1.50554	0.926	0.493	4.14972e-222	COTL1
2.18366e-207	0.484593	0.231	0.027	7.99243e-203	CDCA7
1.44119e-198	1.12802	0.69	0.231	5.27491e-194	CXCR3
5.57301e-195	0.389192	0.136	0.01	2.03978e-190	DUSP4
6.5132e-192	1.32256	0.9	0.469	2.3839e-187	HLA-DRB1
2.02596e-188	1.06088	0.575	0.164	7.4152e-184	HLA-DQB1
5.49836e-130	1.06575	0.652	0.265	2.01245e-125	HLA-DQA1
6.8075e-111	0.904183	0.911	0.698	2.49161e-106	CNN2
4.73705e-109	0.961651	0.607	0.247	1.73381e-104	HLA-DQA2
5.32052e-103	0.790289	0.994	0.799	1.94736e-98	CCL5
1.48263e-101	0.694775	0.316	0.085	5.42656e-97	NPDC1
2.47114e-101	0.965524	0.884	0.628	9.04462e-97	HLA-DPA1
4.85331e-97	0.710545	0.475	0.171	1.77636e-92	HLA-DMA
2.18228e-95	0.834541	0.735	0.401	7.98736e-91	ANXA5
4.1872e-93	-0.363768	1	0.997	1.53256e-88	RPS3
1.06491e-92	0.848377	0.926	0.734	3.89766e-88	HLA-DPB1
1.61126e-87	0.582411	0.343	0.104	5.89737e-83	FABP5
5.93418e-87	-0.386916	1	0.996	2.17197e-82	RPS14
1.05243e-85	-0.46023	1	0.994	3.85199e-81	RPL21
3.88154e-85	0.65131	0.419	0.15	1.42068e-80	CD82
3.96603e-84	0.734452	0.941	0.809	1.45161e-79	LIME1
3.2468e-83	-0.427605	1	0.997	1.18836e-78	RPL3
5.3283e-83	0.392231	1	0.998	1.95021e-78	TMSB4X
6.10135e-83	0.615773	0.998	0.969	2.23316e-78	CD52
1.1542e-82	0.432526	0.225	0.053	4.22448e-78	HLA-DMB
3.49407e-81	0.722715	0.474	0.188	1.27887e-76	SLF1
6.72728e-75	0.492805	1	0.995	2.46225e-70	IL32
2.68989e-72	0.619683	0.992	0.98	9.84526e-68	GAPDH
4.03336e-69	-0.651119	0.947	0.972	1.47625e-64	MT-ND4
2.57143e-68	-0.32789	1	0.997	9.41168e-64	RPS27A
7.45395e-68	-2.04395	0.183	0.484	2.72822e-63	FGFBP2
1.00885e-67	0.445378	0.222	0.06	3.6925e-63	KIAA0825
2.59724e-67	-0.419627	1	0.997	9.50616e-63	RPS12
2.98263e-67	-1.07402	0.042	0.375	1.09167e-62	S1PR5
1.99379e-66	0.519288	0.985	0.966	7.29746e-62	CORO1A
1.11092e-63	0.568429	0.277	0.088	4.06608e-59	LGALS3
5.20571e-62	-0.407815	1	0.997	1.90534e-57	RPS3A
1.41488e-61	0.288745	0.182	0.044	5.17861e-57	EZH2
2.90165e-61	-1.1944	0.068	0.38	1.06203e-56	ADGRG1
7.86395e-60	-0.446002	0.997	0.993	2.87829e-55	RPL9
2.62125e-59	-0.590063	0.964	0.979	9.59402e-55	EEF1B2
1.87296e-57	0.739454	0.772	0.504	6.85524e-53	GBP5
4.57993e-57	0.788986	0.605	0.35	1.6763e-52	CD27
1.23375e-54	0.602616	0.926	0.799	4.51564e-50	CD2
1.48165e-54	-0.30446	1	1	5.423e-50	EEF1A1
3.3471e-54	0.375452	1	0.997	1.22507e-49	PFN1
5.75777e-54	0.52827	0.958	0.847	2.1074e-49	CLIC1
8.31093e-54	-0.416728	0.998	0.996	3.04188e-49	RPS6
5.27974e-53	-1.81181	0.262	0.503	1.93244e-48	GZMB
2.77795e-51	-0.393832	1	0.997	1.01676e-46	RPL32
3.11868e-51	-1.28635	0.033	0.304	1.14147e-46	FCGR3A
3.28864e-51	0.477203	0.965	0.91	1.20367e-46	PSME1
1.04795e-50	0.568092	0.985	0.928	3.83559e-46	S100A10
1.65783e-50	-0.780328	0.098	0.385	6.06782e-46	PLAC8
1.2669e-49	0.63742	0.93	0.722	4.63696e-45	GZMA
6.15957e-49	-0.560676	0.911	0.955	2.25446e-44	MT-ND2
2.57726e-48	0.661661	0.443	0.22	9.43303e-44	GBP1
2.79387e-48	0.259583	0.11	0.023	1.02259e-43	AC004585.1
7.69957e-48	0.593753	0.97	0.888	2.81812e-43	CRIP1
5.44213e-47	0.461448	0.933	0.834	1.99187e-42	PSMB9
8.98382e-46	0.299409	0.174	0.05	3.28817e-41	LINC00426
2.88789e-45	-0.364138	1	0.996	1.057e-40	RPL34
1.98116e-44	0.871071	0.378	0.173	7.25124e-40	ZNF683
1.9945e-44	-0.870765	0.144	0.401	7.30008e-40	MYBL1
3.45059e-44	0.63821	0.738	0.519	1.26295e-39	LYAR
2.86785e-43	0.582923	0.691	0.471	1.04966e-38	DYNLL1
2.21204e-42	0.426201	0.241	0.09	8.09628e-38	CPNE2
2.74553e-42	0.447169	0.947	0.841	1.00489e-37	FYB1
3.10123e-42	0.278903	0.104	0.023	1.13508e-37	CLU
8.79386e-42	0.539946	0.617	0.366	3.21864e-37	CYTOR
1.01715e-41	0.279227	0.162	0.047	3.72286e-37	CCR5
9.27173e-41	-0.254449	1	0.997	3.39355e-36	RPL30
1.07321e-40	0.514787	0.897	0.794	3.92805e-36	GSTK1
1.11497e-40	-0.969999	0.519	0.649	4.08092e-36	EFHD2
1.44769e-40	0.275772	0.121	0.03	5.29867e-36	ST8SIA1
1.51405e-40	0.435509	0.148	0.042	5.54159e-36	FUT7
5.31407e-40	0.488062	0.912	0.842	1.945e-35	LIMD2
2.03029e-39	0.452821	0.428	0.21	7.43105e-35	MIR4435-2HG
3.38165e-39	-0.469065	0.958	0.963	1.23772e-34	EEF1G
3.44801e-39	0.591994	0.735	0.555	1.26201e-34	ZYX
4.3952e-39	-0.309103	0.998	0.997	1.60869e-34	RPS4X
2.17552e-38	0.277484	0.168	0.052	7.9626e-34	NINJ2
5.08728e-38	0.305294	0.171	0.054	1.86199e-33	PDCD1
6.73379e-38	-0.399642	0.991	0.996	2.46463e-33	MT-CYB
6.78632e-38	-0.304619	1	0.996	2.48386e-33	RPLP2
7.50767e-38	-0.381837	0.998	0.995	2.74788e-33	RPS21
4.94643e-37	0.340332	0.268	0.108	1.81044e-32	TESC
6.94762e-37	0.333416	0.148	0.045	2.5429e-32	LINC00892
7.57538e-37	0.526651	0.769	0.592	2.77266e-32	STK17A
1.28175e-36	-0.941703	0.166	0.386	4.69132e-32	CX3CR1
1.92153e-36	0.491761	0.847	0.713	7.033e-32	PSME2
3.73069e-36	0.482256	0.682	0.456	1.36547e-31	APOBEC3G
7.18503e-36	0.691272	0.56	0.357	2.62979e-31	STAT1
8.82809e-36	0.309003	1	0.992	3.23117e-31	SH3BGRL3
1.92293e-35	0.504708	0.811	0.67	7.03812e-31	GYPC
1.95751e-35	0.455238	0.561	0.338	7.16469e-31	JPT1
2.64033e-35	0.345687	0.283	0.12	9.66387e-31	SMC4
5.8732e-35	0.393674	0.307	0.14	2.14965e-30	LIMS1
1.37118e-34	0.323171	0.994	0.967	5.01864e-30	MYL6
1.49609e-34	0.36528	0.964	0.919	5.47583e-30	ATP5MG
2.21732e-34	0.522142	0.262	0.111	8.11562e-30	RGS1
2.47457e-34	0.308619	0.224	0.086	9.05719e-30	PTTG1
1.75427e-33	0.402554	0.84	0.701	6.42082e-29	PSMB8
2.0058e-33	0.318914	0.215	0.083	7.34144e-29	ACP5
2.35533e-33	-0.353415	0.997	1	8.62076e-29	MALAT1
2.38798e-33	-0.273968	1	0.996	8.74023e-29	RPS25
3.12583e-33	0.324523	0.101	0.026	1.14409e-28	LINC02694
4.04044e-33	0.522003	0.667	0.484	1.47884e-28	UBE2L6
4.25703e-33	0.417691	0.284	0.129	1.55812e-28	DLEU2
4.35867e-33	-0.417305	0.961	0.982	1.59532e-28	TXNIP
6.86004e-33	0.495621	0.554	0.359	2.51084e-28	ATXN1
9.44174e-33	-0.392807	0.962	0.977	3.45577e-28	MT-ND4L
2.29192e-32	0.477444	0.495	0.299	8.38865e-28	PAG1
2.5543e-32	0.456126	0.626	0.425	9.34898e-28	MCUB
3.1877e-32	-0.878011	0.094	0.293	1.16673e-27	PRSS23
3.19682e-32	0.471216	0.415	0.228	1.17007e-27	GBP4
3.91256e-32	0.441482	0.607	0.4	1.43204e-27	IDH2
4.60658e-32	0.423799	0.206	0.082	1.68606e-27	TTN
5.10271e-32	-0.277251	0.998	0.992	1.86764e-27	RPL35
1.28958e-31	0.516693	0.734	0.53	4.72e-27	ANXA2
2.24177e-31	0.643186	0.661	0.5	8.20512e-27	ALOX5AP
3.83515e-31	-0.261362	1	0.996	1.4037e-26	RPS23
4.20526e-31	0.520957	0.775	0.563	1.53917e-26	ITGB1
5.52448e-31	0.344686	0.939	0.901	2.02201e-26	ARPC3
7.59425e-31	-0.327836	0.989	0.988	2.77957e-26	RPL37A
2.54654e-30	0.380118	0.321	0.16	9.32057e-26	ADA
2.68631e-30	0.426589	0.327	0.162	9.83218e-26	HNRNPLL
4.20647e-30	-0.399757	0.965	0.969	1.53961e-25	RPL38
8.77511e-30	-0.411624	0.935	0.962	3.21178e-25	MT-ND5
9.49837e-30	-0.354655	0.98	0.986	3.4765e-25	RPL36A
1.31105e-29	0.340867	0.962	0.894	4.79859e-25	HINT1
1.60335e-29	-0.312003	1	0.997	5.86843e-25	TPT1
2.15921e-29	0.394423	0.496	0.304	7.90294e-25	ELOVL5
3.32089e-29	-0.831649	0.017	0.186	1.21548e-24	AC243829.2
4.1175e-29	0.361	0.924	0.87	1.50705e-24	LCK
5.20449e-29	0.332777	0.234	0.102	1.9049e-24	TYMP
6.35698e-29	0.497491	0.52	0.319	2.32672e-24	ISG15
1.5774e-28	0.369386	0.891	0.812	5.77345e-24	CAPZB
2.55963e-28	0.345821	0.955	0.894	9.36851e-24	ARPC1B
2.73449e-28	0.429773	0.608	0.413	1.00085e-23	SIT1
3.33634e-28	0.448764	0.641	0.452	1.22113e-23	TXN
6.39623e-28	0.416409	0.543	0.346	2.34109e-23	PYCARD
6.77196e-28	0.413358	0.363	0.201	2.4786e-23	CASK
7.78085e-28	-0.305447	1	0.996	2.84787e-23	RPS28
7.80751e-28	0.415042	0.593	0.39	2.85763e-23	INPP4B
8.71e-28	0.456519	0.812	0.701	3.18795e-23	GIMAP4
1.04329e-27	-0.472196	0.873	0.94	3.81854e-23	TSC22D3
1.35716e-27	0.410691	0.98	0.952	4.96735e-23	VIM
1.44194e-27	0.351507	0.941	0.911	5.27763e-23	HMGB1
1.44453e-27	0.424193	0.713	0.554	5.28713e-23	TAP1
2.07751e-27	0.412205	0.366	0.204	7.6039e-23	ZEB1
2.19385e-27	-0.326249	0.933	0.959	8.02973e-23	TOMM7
2.85078e-27	0.3738	0.259	0.122	1.04341e-22	RNF214
6.47119e-27	0.519496	0.994	0.978	2.36852e-22	ACTG1
6.75971e-27	-0.903288	0.392	0.518	2.47412e-22	ZEB2
1.45498e-26	0.278528	0.293	0.142	5.32536e-22	TNFSF10
2.09535e-26	0.295253	0.982	0.959	7.66921e-22	H3F3A
2.21078e-26	0.324296	0.185	0.073	8.09169e-22	CXCR6
2.22388e-26	0.294978	0.238	0.107	8.13964e-22	SLC35D2
3.92883e-26	0.54952	0.542	0.347	1.43799e-21	LINC02446
4.99247e-26	0.295062	0.165	0.064	1.8273e-21	CAPG
6.68647e-26	0.436345	0.809	0.717	2.44731e-21	ITGA4
8.07417e-26	0.448632	0.785	0.643	2.95523e-21	ISG20
8.77377e-26	-0.576383	0.02	0.175	3.21129e-21	MAL
2.68998e-25	0.353894	0.911	0.834	9.84558e-21	GNAS
3.48954e-25	0.334912	0.891	0.824	1.27721e-20	GMFG
3.65101e-25	0.320708	0.28	0.138	1.33631e-20	SLAMF1
7.54268e-25	0.343274	0.404	0.231	2.7607e-20	TRAT1
8.84936e-25	0.36739	0.87	0.77	3.23895e-20	SUB1
1.25319e-24	-1.02214	0.256	0.44	4.58682e-20	GNLY
1.73305e-24	-0.740441	0.393	0.54	6.34312e-20	KLRD1
3.32279e-24	0.384484	0.386	0.214	1.21618e-19	IFNG
1.05595e-23	-0.272235	1	0.995	3.86488e-19	RPL39
1.14898e-23	-0.615015	0.083	0.239	4.20538e-19	TTC38
1.22787e-23	0.311001	0.95	0.911	4.49414e-19	LSP1
1.57269e-23	-0.264638	1	0.998	5.7562e-19	RPL13
2.682e-23	0.373599	0.707	0.562	9.81638e-19	COX5A
1.1879e-22	-0.564947	0.182	0.357	4.34783e-18	BCL2
1.27924e-22	-0.408894	0.732	0.847	4.68214e-18	CXCR4
1.28485e-22	-0.326951	1	0.991	4.7027e-18	RPS5
1.77576e-22	0.359394	0.935	0.884	6.49945e-18	TAGLN2
1.8018e-22	0.416505	0.516	0.336	6.59477e-18	NIBAN1
2.0727e-22	-0.312891	1	0.997	7.5863e-18	RPS8
3.21917e-22	0.325365	0.962	0.932	1.17825e-17	ATP5MC2
3.72945e-22	0.271784	0.272	0.138	1.36502e-17	IL21R
4.4488e-22	0.356818	0.714	0.543	1.6283e-17	TC2N
4.61197e-22	-0.488233	0.042	0.188	1.68803e-17	PLCB1
7.05535e-22	0.291938	0.98	0.931	2.58233e-17	EMP3
7.55029e-22	0.279677	0.256	0.128	2.76348e-17	SMC6
7.85339e-22	0.317801	0.283	0.152	2.87442e-17	CD28
9.20662e-22	0.354404	0.891	0.843	3.36972e-17	PLAAT4
9.76009e-22	0.302686	1	0.999	3.57229e-17	ACTB
1.1132e-21	0.349614	0.821	0.699	4.07441e-17	LAT
1.82516e-21	0.358599	0.628	0.462	6.68026e-17	EVI2B
1.82735e-21	0.411402	0.53	0.369	6.68828e-17	GBP2
2.36923e-21	0.395992	0.71	0.561	8.67161e-17	ABRACL
3.92415e-21	0.394632	0.644	0.496	1.43628e-16	SLFN5
4.87843e-21	0.295697	0.274	0.142	1.78555e-16	MCOLN2
5.33635e-21	0.406818	0.823	0.688	1.95316e-16	S100A11
6.14799e-21	-0.324208	0.995	0.983	2.25022e-16	RPL22
8.3992e-21	0.335421	0.483	0.311	3.07419e-16	TRADD
8.73734e-21	-0.812234	0.796	0.743	3.19795e-16	PRF1
1.29514e-20	0.354552	0.303	0.171	4.74034e-16	FUT8
1.44448e-20	0.441544	0.486	0.328	5.28694e-16	ATP2B1
1.44523e-20	0.270247	0.936	0.853	5.28967e-16	LCP1
1.46568e-20	-0.42895	0.018	0.147	5.36454e-16	LILRB1
1.54052e-20	0.366962	0.543	0.386	5.63846e-16	PARP1
1.58286e-20	-0.553703	0.08	0.228	5.79344e-16	RHOB
1.91806e-20	0.386561	0.298	0.17	7.02028e-16	RBPJ
2.24759e-20	-1.28108	0.095	0.241	8.22642e-16	KLRB1
4.58619e-20	0.306641	0.254	0.129	1.67859e-15	MT1E
4.95619e-20	0.302522	0.298	0.168	1.81401e-15	TRAF5
6.62054e-20	0.323075	0.769	0.654	2.42318e-15	PSMB10
7.47554e-20	0.402654	0.599	0.438	2.73612e-15	GLIPR1
7.99399e-20	0.324058	0.387	0.234	2.92588e-15	GYG1
8.56171e-20	0.368927	0.637	0.471	3.13367e-15	CKLF
9.90005e-20	-0.444678	0.039	0.17	3.62352e-15	TXK
1.18198e-19	0.313307	0.349	0.204	4.32618e-15	CCDC167
1.34175e-19	0.398224	0.796	0.67	4.91095e-15	RESF1
1.49597e-19	0.325972	0.275	0.15	5.47541e-15	GALM
1.77087e-19	0.396035	0.461	0.308	6.48156e-15	TPM4
1.8028e-19	0.273012	0.888	0.795	6.59845e-15	PPP1CA
2.28481e-19	0.333926	0.738	0.621	8.36262e-15	DRAP1
2.30429e-19	0.255959	0.156	0.067	8.43394e-15	WDR86-AS1
4.07626e-19	0.371524	0.708	0.572	1.49195e-14	EML4
4.80546e-19	-0.260576	0.995	0.992	1.75885e-14	RPL5
6.16946e-19	0.32593	0.865	0.783	2.25808e-14	LY6E
6.29831e-19	-0.459314	0.012	0.127	2.30525e-14	KLRF1
6.7358e-19	0.394551	0.823	0.719	2.46537e-14	UCP2
7.40051e-19	-0.361044	0.015	0.132	2.70866e-14	ACTN1
7.40262e-19	0.359904	0.626	0.467	2.70943e-14	RGS10
7.95847e-19	0.327479	0.257	0.137	2.91288e-14	EPSTI1
8.24467e-19	-0.615681	0.057	0.191	3.01763e-14	LAIR2
1.07624e-18	-0.270817	0.003	0.111	3.93915e-14	SPINT2
1.27736e-18	-0.467362	0.191	0.345	4.67526e-14	RHOC
1.28765e-18	-0.333384	0.959	0.968	4.71291e-14	MT-ND1
1.40733e-18	0.267269	0.98	0.967	5.15095e-14	RAC2
1.44834e-18	0.435675	0.514	0.365	5.30105e-14	CLDND1
1.76779e-18	0.272129	0.95	0.897	6.4703e-14	YWHAB
2.72602e-18	0.340192	0.596	0.453	9.97752e-14	ATP5F1C
3.95776e-18	-0.328075	1	0.995	1.44858e-13	RPS13
3.97523e-18	-0.288672	0.991	0.989	1.45498e-13	RPS29
4.51153e-18	0.281095	0.256	0.141	1.65126e-13	FAM102A
5.8399e-18	0.332067	0.821	0.715	2.13746e-13	CD44
5.88588e-18	0.303562	0.348	0.209	2.15429e-13	SQOR
6.25356e-18	-0.511729	0.43	0.567	2.28887e-13	SYTL3
7.4975e-18	0.30789	0.549	0.399	2.74416e-13	OCIAD2
8.42077e-18	-0.312355	0.929	0.93	3.08209e-13	RPS20
1.32343e-17	-0.292949	0.968	0.96	4.84388e-13	RPL7
1.46895e-17	-0.390722	0.201	0.373	5.3765e-13	PTGER2
1.50824e-17	-0.332398	0.794	0.853	5.52029e-13	C12orf57
1.53875e-17	-0.308222	0.029	0.147	5.63197e-13	NR3C2
1.63318e-17	-0.321863	0.029	0.146	5.97759e-13	RNF130
2.59473e-17	0.342371	0.584	0.451	9.49696e-13	TWF2
2.6733e-17	0.322113	0.374	0.234	9.78453e-13	CD84
3.39185e-17	-0.4528	0.112	0.248	1.24145e-12	VAV3
3.68406e-17	0.265227	0.31	0.18	1.3484e-12	CARHSP1
3.84595e-17	0.26662	0.841	0.758	1.40766e-12	NDUFA13
4.96639e-17	-0.365772	0.064	0.19	1.81775e-12	TRABD2A
5.12443e-17	-0.435717	0.082	0.212	1.87559e-12	PTGDR
5.27772e-17	0.277897	0.463	0.296	1.9317e-12	LAG3
5.90624e-17	0.270786	0.985	0.974	2.16174e-12	S100A6
6.19397e-17	-0.37319	0.944	0.952	2.26706e-12	MT-ND3
8.00695e-17	0.28731	0.428	0.285	2.93062e-12	PSMA4
8.81128e-17	-0.484485	0.163	0.305	3.22501e-12	C1orf21
8.86849e-17	-0.360065	0.03	0.142	3.24596e-12	OSBPL5
1.10551e-16	0.323723	0.82	0.733	4.04628e-12	ATP5F1B
1.38434e-16	0.315114	0.508	0.361	5.06682e-12	CASP4
1.53953e-16	0.263469	0.862	0.752	5.63483e-12	ANXA6
2.61983e-16	-0.483106	0.157	0.286	9.58885e-12	FGR
3.25524e-16	0.393054	0.604	0.471	1.19145e-11	TRAC
3.79434e-16	0.25122	0.62	0.446	1.38877e-11	CAMK4
4.19059e-16	0.328979	0.654	0.541	1.5338e-11	BIN1
4.23233e-16	0.281034	0.381	0.243	1.54907e-11	GSTO1
4.30074e-16	0.281661	0.386	0.242	1.57411e-11	RAB37
5.8739e-16	0.258141	0.374	0.236	2.14991e-11	CMC2
6.1457e-16	0.27722	0.253	0.143	2.24939e-11	ASAP1
6.25924e-16	0.28413	0.424	0.285	2.29094e-11	CDC14A
6.59286e-16	0.327175	0.766	0.66	2.41305e-11	SMCHD1
8.76145e-16	-0.263864	0.995	0.992	3.20678e-11	MT-ATP6
9.52967e-16	0.341641	0.71	0.596	3.48795e-11	SLC25A5
1.02485e-15	0.297563	0.723	0.603	3.75106e-11	TSPO
1.05792e-15	0.315211	0.504	0.363	3.87209e-11	SH3BP1
1.17674e-15	0.278785	0.643	0.491	4.307e-11	PRDX1
1.21717e-15	0.29266	0.961	0.953	4.45496e-11	S100A4
1.23359e-15	0.254243	0.483	0.327	4.51506e-11	SP140
1.32059e-15	-0.269	0.012	0.109	4.83349e-11	NT5E
1.5238e-15	0.254678	0.865	0.807	5.57728e-11	COX6B1
1.67121e-15	0.302359	0.688	0.556	6.1168e-11	PSMB3
1.70379e-15	0.278479	0.377	0.246	6.23603e-11	YWHAE
2.13811e-15	0.295065	0.448	0.311	7.82571e-11	R3HDM4
2.19823e-15	0.329277	0.595	0.45	8.04575e-11	DOK2
2.68862e-15	-0.441639	0.015	0.111	9.8406e-11	SGCD
2.81353e-15	0.375895	0.499	0.375	1.02978e-10	SIK3
2.92735e-15	0.303758	0.734	0.617	1.07144e-10	EID1
3.1717e-15	0.290279	0.489	0.349	1.16087e-10	PSMB2
3.44295e-15	0.265218	0.293	0.178	1.26016e-10	UBASH3A
4.02947e-15	0.269921	0.598	0.458	1.47483e-10	PSMD8
4.09824e-15	0.279528	0.708	0.59	1.5e-10	COPE
4.09875e-15	0.300765	0.256	0.149	1.50018e-10	UBXN11
4.40537e-15	-0.446656	0.132	0.253	1.61241e-10	SSBP3
4.52526e-15	0.289347	0.576	0.429	1.65629e-10	OPTN
4.64723e-15	0.292789	0.534	0.394	1.70093e-10	TALDO1
4.98432e-15	0.288441	0.283	0.168	1.82431e-10	SLC9A9
5.35467e-15	-0.280895	0.778	0.845	1.95986e-10	CIRBP
6.61518e-15	-0.499904	0.103	0.223	2.42122e-10	BACH2
7.72406e-15	0.284901	0.663	0.535	2.82708e-10	EMB
1.14175e-14	0.266949	0.533	0.385	4.17891e-10	ARAP2
1.27061e-14	0.292027	0.658	0.522	4.65057e-10	TNFAIP8
1.32435e-14	0.260374	0.443	0.302	4.84726e-10	MAP4K1
1.45787e-14	0.251536	0.287	0.171	5.33594e-10	GPR171
1.52244e-14	0.31995	0.62	0.494	5.57227e-10	MZT2A
1.70546e-14	-0.683201	0.231	0.341	6.24215e-10	SPON2
2.03539e-14	0.264185	0.502	0.36	7.44975e-10	MED15
2.15272e-14	0.252932	0.856	0.741	7.87916e-10	PSMA7
2.39663e-14	0.289536	0.542	0.414	8.7719e-10	NDUFS6
2.77162e-14	0.273328	0.392	0.259	1.01444e-09	YBX3
3.56301e-14	0.263578	0.354	0.222	1.3041e-09	NELL2
4.31953e-14	0.253412	0.729	0.598	1.58099e-09	CSK
4.98072e-14	0.315696	0.41	0.274	1.82299e-09	CLIC3
5.30183e-14	-0.329449	0.141	0.272	1.94052e-09	PLEKHA1
6.93976e-14	-0.390625	0.717	0.806	2.54002e-09	MT-ATP8
7.48635e-14	0.282595	0.67	0.547	2.74008e-09	PRKCB
8.69592e-14	0.273454	0.672	0.545	3.18279e-09	CSTB
8.7856e-14	-0.781312	0.652	0.606	3.21562e-09	GZMH
8.96427e-14	0.304778	0.555	0.415	3.28101e-09	HMGB2
9.58025e-14	-0.292561	0.048	0.152	3.50647e-09	TAFA1
1.00876e-13	0.271702	0.766	0.68	3.69218e-09	WIPF1
1.09884e-13	0.263605	0.732	0.618	4.02186e-09	CD96
1.41802e-13	0.28076	0.832	0.727	5.19009e-09	TRAF3IP3
1.41864e-13	0.252356	0.859	0.757	5.19237e-09	EIF3G
1.45594e-13	-0.413996	0.172	0.29	5.32887e-09	GNPTAB
1.50552e-13	0.290457	0.654	0.544	5.51037e-09	PPP1R12A
1.65405e-13	0.268709	0.604	0.48	6.05401e-09	CIAO2B
1.75071e-13	0.458197	0.726	0.589	6.40777e-09	LGALS1
2.01192e-13	0.263615	0.375	0.251	7.36384e-09	CHD9
2.26166e-13	-0.361397	0.033	0.127	8.27792e-09	SYNGR1
2.49963e-13	0.274499	0.307	0.198	9.14889e-09	HELB
2.71887e-13	0.363119	0.558	0.429	9.95133e-09	PLP2
2.80446e-13	-0.527252	0.985	0.794	1.02646e-08	NKG7
3.23994e-13	0.293207	0.369	0.247	1.18585e-08	XAF1
3.73416e-13	0.261495	0.735	0.577	1.36674e-08	C12orf75
3.84289e-13	0.308551	0.474	0.356	1.40654e-08	OGT
4.90367e-13	0.297471	0.422	0.299	1.79479e-08	ELMO1
5.68348e-13	0.280813	0.561	0.437	2.08021e-08	HDAC1
8.8205e-13	0.32464	0.458	0.335	3.22839e-08	SH2D1A
9.0496e-13	0.26786	0.755	0.651	3.31224e-08	ATP5IF1
9.57447e-13	0.267359	0.381	0.258	3.50435e-08	OGDH
1.28508e-12	0.264509	0.756	0.666	4.70353e-08	SEPTIN1
1.29644e-12	-0.321412	0.112	0.226	4.74509e-08	SERPINB6
1.67375e-12	0.251011	0.33	0.215	6.12608e-08	MIS18BP1
2.1695e-12	0.25078	0.231	0.14	7.94057e-08	JAML
3.75303e-12	-0.366777	0.156	0.27	1.37365e-07	CD320
3.79593e-12	0.2766	0.643	0.525	1.38935e-07	H2AFV
3.84138e-12	0.267283	0.707	0.599	1.40598e-07	FAM107B
3.93114e-12	0.338419	0.477	0.367	1.43884e-07	NIN
4.02271e-12	-0.480047	0.511	0.585	1.47235e-07	PLEK
4.33167e-12	0.279068	0.684	0.593	1.58543e-07	NDUFB9
4.86699e-12	-0.319837	0.113	0.22	1.78137e-07	LAIR1
5.14177e-12	0.309522	0.696	0.597	1.88194e-07	SAMHD1
5.90689e-12	-0.337577	0.047	0.137	2.16198e-07	LINC02384
8.15054e-12	0.263603	0.504	0.385	2.98318e-07	FKBP1A
8.35679e-12	0.250754	0.464	0.34	3.05867e-07	TSPAN14
8.76018e-12	0.250681	0.744	0.668	3.20631e-07	PARK7
1.03112e-11	0.257729	0.472	0.348	3.77401e-07	VOPP1
1.07274e-11	0.255596	0.629	0.524	3.92634e-07	SEM1
1.27028e-11	0.250869	0.608	0.479	4.64934e-07	OTUB1
2.01639e-11	0.324544	0.501	0.387	7.38018e-07	CORO7
2.49517e-11	0.256065	0.415	0.292	9.13258e-07	GLIPR2
3.04563e-11	0.259605	0.628	0.51	1.11473e-06	CFLAR
3.49081e-11	-0.251463	0.77	0.822	1.27767e-06	CCND3
4.05274e-11	0.276147	0.753	0.664	1.48334e-06	THEMIS
4.85432e-11	0.354323	0.59	0.49	1.77673e-06	ITM2A
5.45267e-11	-0.291236	0.266	0.388	1.99573e-06	ICAM2
5.47549e-11	-0.292881	0.082	0.179	2.00409e-06	FNDC3B
5.52675e-11	-0.254419	0.129	0.24	2.02285e-06	SVIP
6.24552e-11	0.260242	0.458	0.334	2.28592e-06	ARID5B
6.27463e-11	0.265187	0.49	0.389	2.29658e-06	IGBP1
6.64103e-11	-0.28677	0.05	0.136	2.43068e-06	PLEKHG3
9.11856e-11	0.251589	0.455	0.336	3.33748e-06	TTC39C
9.27694e-11	0.303323	0.241	0.151	3.39545e-06	PMAIP1
9.58242e-11	-0.341251	0.46	0.569	3.50726e-06	STAT4
1.08139e-10	0.252685	0.374	0.263	3.95798e-06	APOBEC3C
1.16977e-10	0.270742	0.631	0.514	4.28148e-06	S1PR4
2.16582e-10	-0.329093	0.064	0.151	7.92712e-06	COL6A2
2.27298e-10	0.259997	0.8	0.745	8.31935e-06	HIGD2A
2.62953e-10	0.288387	0.806	0.729	9.62434e-06	CD7
3.17415e-10	-0.330529	0.032	0.105	1.16177e-05	ASCL2
3.57163e-10	-0.279408	0.711	0.746	1.30725e-05	SNHG6
4.07432e-10	-0.27089	0.101	0.195	1.49124e-05	APBA2
4.49073e-10	-0.398756	0.245	0.341	1.64365e-05	PRKCQ-AS1
7.64095e-10	-0.382029	0.725	0.8	2.79666e-05	FOS
8.64966e-10	-0.342767	0.579	0.642	3.16586e-05	ADGRE5
1.15688e-09	-0.314084	0.133	0.235	4.23428e-05	CISH
1.28557e-09	0.317906	0.174	0.103	4.70532e-05	TRGV10
1.63746e-09	0.254944	0.697	0.597	5.99326e-05	PTPRCAP
2.22007e-09	0.254834	0.791	0.724	8.12566e-05	ATP5F1D
2.99262e-09	0.280733	0.517	0.404	0.000109533	HOPX
3.38782e-09	0.263487	0.452	0.346	0.000123998	PSTPIP1
4.6462e-09	-0.278236	0.977	0.975	0.000170055	KLF2
6.13828e-09	-0.2719	0.138	0.228	0.000224667	SNHG25
8.14366e-09	0.251257	0.374	0.279	0.000298066	ZNF831
1.01636e-08	-0.290529	0.345	0.433	0.000371998	PIK3IP1
1.05615e-08	-0.284297	0.554	0.618	0.000386563	DHRS7
1.11607e-08	0.255944	0.784	0.733	0.000408493	ARHGAP15
1.25552e-08	-0.287058	0.198	0.288	0.000459532	UBE2E3
1.61176e-08	-0.304546	0.129	0.214	0.000589919	MTSS1
1.71525e-08	-0.312924	0.062	0.135	0.000627797	METRNL
2.48671e-08	-0.294762	0.132	0.216	0.00091016	AGPAT4
1.02023e-07	0.250893	0.69	0.581	0.00373415	DUSP2
1.10381e-07	0.31144	0.402	0.313	0.00404004	LYST
1.28481e-07	-0.277837	0.511	0.576	0.00470254	CYFIP2
1.40211e-07	-0.253889	0.352	0.445	0.00513187	HSPB1
1.96432e-07	-0.298848	0.569	0.634	0.00718959	MT-ND6
2.0297e-07	-0.378806	0.365	0.421	0.00742889	FCRL6
2.2192e-07	-0.328755	0.539	0.572	0.0081225	APMAP
2.28299e-07	-0.33041	0.523	0.572	0.00835597	FOXP1
2.4746e-07	-0.302813	0.416	0.494	0.00905729	KLF3
3.5454e-07	-0.344745	0.212	0.283	0.0129765	ADRB2
4.67542e-07	0.267108	0.641	0.564	0.0171125	SAT1
4.75014e-07	-0.287463	0.431	0.484	0.017386	SNHG8
6.40252e-07	-0.408983	0.045	0.102	0.0234339	TRGV4
7.41433e-07	-0.258733	0.192	0.27	0.0271372	TFDP2
9.97997e-07	-0.293051	0.153	0.222	0.0365277	VCL
2.34048e-06	-0.285104	0.439	0.51	0.085664	KLRG1
2.45726e-06	-0.251447	0.233	0.313	0.0899383	AKT3
3.69024e-06	-0.274194	0.327	0.393	0.135066	SORL1
4.53731e-06	-0.278353	0.359	0.437	0.16607	DDIT4
5.56854e-06	-0.273443	0.174	0.238	0.203814	JAZF1
8.98805e-06	-0.314801	0.39	0.446	0.328972	SH2D2A
1.78967e-05	0.443858	0.106	0.064	0.655036	TRBV7-9
5.66482e-05	-0.26563	0.082	0.132	1	TRGV7
0.000163761	-0.384857	0.068	0.114	1	TRAV17
0.000336566	-0.322837	0.348	0.376	1	TBX21
0.00056243	-0.572439	0.197	0.231	1	CCR7
0.000646346	-0.346358	0.118	0.163	1	TRGV2
0.00151268	0.314419	0.31	0.256	1	LINC01934
0.0024753	-0.290883	0.407	0.424	1	TGFBR3
0.00412258	-0.262496	0.189	0.232	1	TEX14
0.00418859	0.532664	0.11	0.082	1	TRBV20-1
0.0155483	-0.399536	0.51	0.529	1	CCL4
0.0188578	-0.367338	0.233	0.268	1	AL138963.4
0.0307672	-0.291388	0.434	0.445	1	CMC1
0.0671911	-0.421489	0.644	0.584	1	IL7R

## Sheet: S3. DEGs between pTR-T vs other
Supplementary Data 3. Differentially expressed genes between circulating TR-T and non-TR-T, related to Figure 2D. P values were adjusted for multiple comparisons using the Benjamini–Hochberg method.
p_val	avg_log2FC	pct.1	pct.2	p_val_adj	gene
7.79376e-58	1.70585	0.648	0.19	2.8526e-53	HLA-DRA
1.42088e-48	0.530211	0.226	0.029	5.20055e-44	CDCA7
1.02257e-41	0.337441	0.138	0.013	3.7427e-37	NUSAP1
5.47448e-41	1.36919	0.975	0.878	2.00371e-36	CD74
1.48949e-37	1.04877	0.635	0.237	5.45168e-33	CXCR3
8.78086e-37	0.310815	0.101	0.008	3.21388e-32	LINC02195
2.23791e-36	0.36121	0.101	0.008	8.19099e-32	GPR25
1.16938e-35	1.01458	0.994	0.802	4.28005e-31	CCL5
1.49636e-35	1.29974	0.792	0.417	5.47684e-31	HLA-DRB5
1.42394e-31	1.32446	0.73	0.313	5.21177e-27	GZMK
4.14652e-30	1.15868	0.805	0.498	1.51767e-25	COTL1
9.78075e-29	0.6711	0.333	0.087	3.57985e-24	NPDC1
2.6291e-26	0.59186	0.994	0.996	9.62277e-22	IL32
4.99032e-26	0.902493	0.918	0.811	1.82651e-21	LIME1
1.29438e-25	0.261537	0.164	0.027	4.73757e-21	MYL6B
2.59929e-25	0.466957	0.226	0.048	9.51365e-21	CCR5
2.98882e-25	0.781176	0.352	0.107	1.09394e-20	FABP5
2.6658e-24	1.00144	0.761	0.474	9.7571e-20	HLA-DRB1
6.95593e-24	-0.48678	0.987	0.998	2.54594e-19	RPL3
2.44492e-23	0.832469	0.931	0.724	8.94867e-19	GZMA
3.56055e-22	0.623959	0.969	0.967	1.3032e-17	CORO1A
3.78808e-22	-0.411796	0.987	0.996	1.38648e-17	RPS14
1.26068e-21	0.881455	0.686	0.405	4.61421e-17	ANXA5
2.12482e-21	0.389027	0.981	0.998	7.77707e-17	TMSB4X
2.78809e-21	0.853303	0.679	0.353	1.02047e-16	CD27
6.12814e-21	0.705204	0.893	0.7	2.24296e-16	CNN2
3.40742e-20	0.705876	0.44	0.169	1.24715e-15	HLA-DQB1
4.84018e-20	0.622837	0.415	0.153	1.77156e-15	CD82
1.50914e-19	0.591152	0.384	0.14	5.52361e-15	SLAMF1
3.25156e-19	-0.459832	0.981	0.997	1.1901e-14	RPS12
4.96585e-19	0.875697	0.824	0.631	1.81755e-14	HLA-DPA1
7.8937e-19	-0.337885	0.975	0.998	2.88917e-14	RPS3
8.3326e-19	-0.833335	0.78	0.939	3.04982e-14	TSC22D3
8.84082e-19	1.01295	0.44	0.175	3.23583e-14	ZNF683
1.89839e-18	-0.648044	0.931	0.979	6.94829e-14	EEF1B2
2.21723e-18	-0.822373	0.566	0.847	8.11527e-14	CXCR4
6.12163e-18	0.797923	0.447	0.191	2.24058e-13	SLF1
9.11946e-18	-1.27234	0.547	0.8	3.33781e-13	FOS
4.50153e-17	-0.670393	0.912	0.962	1.64761e-12	MT-ND5
5.09805e-17	-0.422208	0.981	0.997	1.86594e-12	RPS4X
9.36379e-17	0.38107	0.214	0.058	3.42724e-12	APOBEC3H
9.37458e-17	0.316366	0.157	0.035	3.43119e-12	DAPK2
1.36371e-16	0.637118	0.899	0.848	4.99131e-12	CLIC1
3.73107e-16	0.688079	0.962	0.97	1.36561e-11	CD52
4.28795e-16	-0.511881	0.987	0.996	1.56943e-11	MT-CYB
6.86843e-16	0.81628	0.522	0.27	2.51391e-11	HLA-DQA1
1.56407e-15	0.377365	0.113	0.022	5.72466e-11	MKI67
1.83174e-15	0.601591	0.742	0.486	6.70435e-11	UBE2L6
3.12196e-15	0.758634	0.642	0.368	1.14267e-10	CYTOR
3.28711e-15	0.883913	0.736	0.507	1.20311e-10	GBP5
3.3118e-15	0.614137	0.39	0.171	1.21215e-10	RBPJ
7.87743e-15	0.409739	0.27	0.09	2.88322e-10	LGALS3
8.20302e-15	-0.441091	0.975	0.996	3.00239e-10	RPL34
8.74988e-15	0.641122	0.868	0.801	3.20254e-10	CD2
9.36789e-15	0.425992	0.308	0.109	3.42874e-10	TESC
1.4615e-14	0.426751	0.195	0.055	5.34922e-10	PDCD1
2.22007e-14	0.684441	0.962	0.98	8.12569e-10	GAPDH
2.48271e-14	-0.312897	0.987	0.997	9.08695e-10	RPS27A
3.26725e-14	0.766304	0.805	0.565	1.19585e-09	ITGB1
3.746e-14	0.692502	0.836	0.702	1.37107e-09	GIMAP4
4.95651e-14	0.404929	0.975	0.997	1.81413e-09	PFN1
6.43766e-14	0.423078	0.981	0.993	2.35625e-09	SH3BGRL3
8.98216e-14	-0.327365	1	1	3.28756e-09	EEF1A1
1.06743e-13	0.590312	0.56	0.298	3.9069e-09	LAG3
1.92734e-13	0.5853	0.472	0.23	7.05427e-09	GBP4
2.39262e-13	0.517591	0.83	0.703	8.75723e-09	PSMB8
3.67272e-13	0.683418	0.711	0.473	1.34425e-08	DYNLL1
4.08569e-13	0.475166	0.321	0.131	1.4954e-08	DLEU2
4.29286e-13	-0.356816	0.969	0.994	1.57123e-08	RPL21
7.46772e-13	-0.752458	0.094	0.381	2.73326e-08	PLAC8
9.80929e-13	-0.870452	0.094	0.372	3.5903e-08	S1PR5
1.02593e-12	-0.373002	0.981	0.997	3.75499e-08	RPS3A
2.35954e-12	-0.550116	0.912	0.971	8.63616e-08	MT-ND4
2.63292e-12	-0.737011	0.786	0.903	9.63675e-08	DUSP1
3.41381e-12	0.295538	0.22	0.073	1.24949e-07	CKS2
3.51275e-12	0.482974	0.22	0.075	1.2857e-07	CXCR6
6.14434e-12	0.594993	0.516	0.275	2.24889e-07	CLIC3
6.39618e-12	0.456017	0.931	0.932	2.34106e-07	ATP5MC2
6.91607e-12	-0.424551	0.937	0.982	2.53135e-07	BTG1
7.54517e-12	-0.389113	0.969	0.994	2.76161e-07	RPL9
9.07025e-12	0.528571	0.296	0.122	3.3198e-07	SMC4
1.03041e-11	-0.396087	0.975	0.997	3.77139e-07	RPL32
1.10086e-11	0.394535	0.245	0.092	4.02926e-07	CPNE2
1.95898e-11	-0.404297	0.962	0.996	7.17006e-07	RPS6
1.98677e-11	0.309618	0.17	0.051	7.27179e-07	LINC00426
2.21711e-11	0.361959	0.95	0.967	8.11483e-07	MYL6
2.99629e-11	0.285719	0.157	0.046	1.09667e-06	EZH2
3.8193e-11	0.544331	0.654	0.455	1.3979e-06	ATP5F1C
4.16433e-11	0.349274	0.975	0.987	1.52419e-06	ARHGDIB
4.90003e-11	-0.402081	0.975	0.995	1.79346e-06	RPS21
5.08387e-11	-0.434181	0.95	0.977	1.86075e-06	MT-ND4L
7.09196e-11	0.565104	0.818	0.715	2.59573e-06	PSME2
8.00352e-11	0.364582	0.981	0.968	2.92937e-06	RAC2
1.1067e-10	0.585561	0.352	0.172	4.05063e-06	FUT8
1.17449e-10	0.416701	0.918	0.901	4.29876e-06	ARPC3
1.27019e-10	-0.333508	0.981	0.996	4.64901e-06	RPL8
1.30391e-10	0.408454	0.83	0.655	4.77245e-06	PSMB10
1.5911e-10	0.285982	0.189	0.062	5.8236e-06	SPATS2L
1.85988e-10	0.557615	0.723	0.563	6.80735e-06	ABRACL
1.88109e-10	0.528891	0.931	0.911	6.88496e-06	HMGB1
2.26604e-10	0.537042	0.358	0.181	8.29395e-06	CARHSP1
2.27078e-10	0.461716	0.893	0.835	8.31127e-06	PSMB9
2.90317e-10	-0.79349	0.164	0.415	1.06259e-05	NR4A2
4.35402e-10	0.5785	0.849	0.718	1.59362e-05	ITGA4
4.68757e-10	0.529148	0.748	0.578	1.7157e-05	C12orf75
5.62775e-10	-0.312032	0.975	0.996	2.05981e-05	RPS25
5.68082e-10	0.599906	0.811	0.736	2.07924e-05	HLA-DPB1
6.5555e-10	0.4087	0.509	0.286	2.39938e-05	IFI27L2
9.71679e-10	0.282371	0.164	0.054	3.55644e-05	HELLS
9.88362e-10	0.4924	0.553	0.341	3.6175e-05	JPT1
1.40621e-09	0.4648	0.308	0.141	5.14688e-05	LIMS1
1.45006e-09	0.477212	0.472	0.251	5.30736e-05	HLA-DQA2
1.54618e-09	-0.924892	0.082	0.301	5.65916e-05	FCGR3A
1.68867e-09	-0.712908	0.164	0.398	6.18071e-05	MYBL1
1.90327e-09	0.380148	0.962	0.931	6.96616e-05	EMP3
2.06703e-09	-0.655751	0.044	0.247	7.56552e-05	VAV3
2.16703e-09	-0.349413	0.994	0.997	7.93156e-05	TPT1
2.35506e-09	0.29646	0.245	0.098	8.61974e-05	MPST
2.59548e-09	-0.405671	0.906	0.982	9.49971e-05	TXNIP
2.64034e-09	0.421122	0.415	0.213	9.6639e-05	MIR4435-2HG
2.71876e-09	0.3304	0.182	0.066	9.95093e-05	LGALS9
2.87686e-09	0.445955	0.497	0.292	0.000105296	HEBP2
2.97719e-09	0.271969	0.189	0.068	0.000108968	CCDC28B
3.15449e-09	0.328454	0.239	0.097	0.000115457	SNX18
3.32813e-09	0.435321	0.937	0.911	0.000121813	PSME1
3.59153e-09	0.259693	0.157	0.052	0.000131453	AC020659.1
3.652e-09	-0.316106	0.962	0.994	0.000133667	RPS16
3.93947e-09	-0.941984	0.031	0.231	0.000144189	CCR7
3.9741e-09	-0.302212	1	0.999	0.000145456	MT-CO2
4.04271e-09	-0.90458	0.346	0.517	0.000147967	ZEB2
4.39184e-09	0.308652	0.252	0.104	0.000160746	PLSCR1
4.41251e-09	-0.258932	0.969	0.997	0.000161502	RPL30
4.711e-09	0.5049	0.591	0.407	0.000172427	CCNDBP1
4.73246e-09	0.394896	0.943	0.911	0.000173213	LSP1
4.9361e-09	0.4623	0.352	0.175	0.000180666	HLA-DMA
5.25396e-09	-0.417739	0.943	0.963	0.0001923	EEF1G
6.09384e-09	0.303412	0.975	0.991	0.000223041	CFL1
6.34545e-09	0.687175	0.585	0.392	0.00023225	LINC01871
6.55818e-09	-0.292707	0.987	0.996	0.000240036	RPLP2
6.9808e-09	0.542178	0.824	0.73	0.000255504	CD7
7.34594e-09	-0.383581	0.981	0.992	0.000268869	RPS5
8.04163e-09	-0.327225	0.994	0.998	0.000294332	RPL13
1.22598e-08	-0.575701	0.031	0.222	0.000448722	BACH2
1.23437e-08	0.394135	0.912	0.843	0.000451791	LIMD2
1.40062e-08	0.320934	0.189	0.073	0.00051264	TNIP3
1.42194e-08	-0.284307	0.981	0.998	0.000520446	RPL11
1.61819e-08	-0.445087	0.925	0.955	0.000592275	MT-ND2
1.65834e-08	0.470038	0.673	0.525	0.000606971	SEM1
1.78325e-08	0.263202	0.987	0.981	0.000652686	MYL12A
1.90325e-08	0.481545	0.799	0.69	0.000696607	S100A11
1.92314e-08	0.427666	0.56	0.386	0.000703888	FKBP1A
2.24806e-08	0.503871	0.931	0.889	0.000822811	CRIP1
2.29175e-08	0.376394	0.893	0.812	0.000838802	CAPZB
2.61663e-08	-0.282949	0.975	0.996	0.000957714	EIF1
2.75477e-08	0.3525	0.302	0.144	0.00100827	TNFSF10
2.85337e-08	0.508477	0.396	0.223	0.00104436	GBP1
2.88875e-08	-0.618493	0.006	0.173	0.00105731	MAL
3.12636e-08	0.509574	0.642	0.458	0.00114428	APOBEC3G
3.68139e-08	0.54097	0.975	0.978	0.00134743	ACTG1
4.13681e-08	0.399623	0.484	0.305	0.00151411	COX16
4.5015e-08	0.508349	0.836	0.784	0.0016476	LY6E
4.79493e-08	0.377339	0.459	0.264	0.00175499	APOBEC3C
5.22455e-08	0.309963	0.321	0.158	0.00191224	CHCHD1
5.84719e-08	0.42202	0.962	0.953	0.00214013	S100A4
8.74626e-08	0.467203	0.61	0.415	0.00320122	SIT1
9.77494e-08	-0.585215	0.289	0.509	0.00357773	KLRG1
1.07008e-07	0.289862	0.409	0.216	0.00391661	IFNG
1.10928e-07	0.254047	0.101	0.029	0.00406009	GRAMD1B
1.37716e-07	0.591516	0.642	0.502	0.00504054	ALOX5AP
1.42999e-07	0.481556	0.704	0.532	0.00523391	ANXA2
1.43251e-07	-0.32148	0.95	0.974	0.00524313	DDX5
1.43528e-07	-0.67907	0.176	0.376	0.00525326	ADGRG1
1.66793e-07	-0.261279	0.981	0.996	0.00610479	RPL18
1.75336e-07	0.301673	0.925	0.937	0.00641747	IL2RG
1.89566e-07	-0.301026	0.994	0.996	0.00693829	MT-CO3
1.95316e-07	0.38157	0.409	0.224	0.00714875	NELL2
2.00288e-07	0.307338	0.943	0.947	0.00733074	CD3D
2.03675e-07	0.326029	0.818	0.759	0.00745472	NDUFA13
3.09002e-07	0.381071	0.969	0.953	0.0113098	VIM
3.20308e-07	0.558261	0.528	0.36	0.0117236	STAT1
3.50653e-07	0.330776	0.346	0.19	0.0128343	TIMM8B
3.60183e-07	-0.266877	0.981	0.997	0.0131831	RPS23
3.77978e-07	-0.392382	0.038	0.206	0.0138344	SELENOM
4.7762e-07	-0.275788	0.95	0.977	0.0174814	PFDN5
4.86282e-07	0.333312	0.233	0.112	0.0177984	GGCT
4.87376e-07	0.41782	0.811	0.701	0.0178384	LAT
4.92893e-07	0.46434	0.553	0.403	0.0180404	IDH2
5.06477e-07	-0.287684	0.962	0.993	0.0185376	RPL36
5.07224e-07	-0.437206	0.157	0.355	0.0185649	BCL2
5.22173e-07	0.412386	0.472	0.308	0.019112	SRM
5.39305e-07	-0.311236	0.95	0.988	0.0197391	RPL37A
6.35652e-07	0.439061	0.925	0.854	0.0232655	LCP1
6.53655e-07	-0.303028	0.975	0.996	0.0239244	RPS28
7.37682e-07	0.324318	0.836	0.814	0.0269999	COX6A1
7.79378e-07	0.558073	0.774	0.671	0.028526	RESF1
7.82854e-07	0.387396	0.409	0.236	0.0286532	GYG1
7.92355e-07	0.333828	1	0.999	0.029001	ACTB
8.31136e-07	0.452949	0.604	0.455	0.0304204	TXN
8.96e-07	-0.277745	0.975	0.995	0.0327945	RPL39
9.12208e-07	0.427822	0.767	0.672	0.0333877	GYPC
9.21531e-07	0.439632	0.478	0.312	0.033729	KLRC4
9.22538e-07	0.33014	0.943	0.929	0.0337658	S100A10
9.36844e-07	0.325587	0.421	0.249	0.0342894	STX10
1.01937e-06	0.299442	0.27	0.137	0.0373099	UTP18
1.02756e-06	0.366341	0.736	0.581	0.0376099	WAS
1.04991e-06	0.406625	0.516	0.349	0.0384276	PYCARD
1.05408e-06	-0.402386	0	0.131	0.0385803	ACTN1
1.09894e-06	-0.776151	0.038	0.184	0.0402222	AC243829.2
1.23449e-06	0.339138	0.918	0.842	0.0451836	FYB1
1.30547e-06	0.439171	0.616	0.464	0.0477816	EVI2B
1.32279e-06	0.425362	0.654	0.542	0.0484153	BIN1
1.34953e-06	-0.967128	0.333	0.48	0.0493942	FGFBP2
1.38305e-06	0.284129	0.182	0.08	0.050621	MCM6
1.38449e-06	-0.301531	0.767	0.845	0.0506738	CIRBP
1.42742e-06	-0.62795	0.396	0.546	0.0522451	GADD45B
1.43785e-06	0.319008	0.264	0.131	0.0526268	MT1E
1.46208e-06	0.435184	0.66	0.473	0.0535135	CKLF
1.49511e-06	-0.57254	0.069	0.226	0.0547226	RHOB
1.50355e-06	0.389688	0.616	0.478	0.0550316	RBX1
1.60636e-06	0.296719	0.925	0.855	0.0587943	ANXA1
1.6863e-06	0.35716	0.277	0.141	0.0617201	SMAD3
1.70212e-06	0.295747	0.226	0.107	0.0622992	TMEM154
1.76859e-06	-0.341278	0.95	0.984	0.0647322	RPL22
1.8008e-06	0.438545	0.553	0.412	0.0659112	TMEM14B
1.8693e-06	-0.48601	0	0.126	0.0684182	KLRF1
1.87968e-06	0.342743	0.447	0.282	0.0687981	PSMB7
1.96799e-06	0.341634	0.912	0.895	0.0720304	HINT1
1.97543e-06	0.39154	0.692	0.565	0.0723026	SAMD3
2.00632e-06	0.377875	0.478	0.306	0.0734332	BUD31
2.04132e-06	-0.458131	0.075	0.227	0.0747144	SNHG25
2.05136e-06	-0.410946	0.038	0.187	0.0750818	PLCB1
2.06662e-06	0.339783	0.855	0.825	0.0756405	GMFG
2.08304e-06	0.455839	0.465	0.31	0.0762415	TPM4
2.25377e-06	0.313673	0.472	0.304	0.0824901	MAP4K1
2.34467e-06	0.327571	0.931	0.96	0.0858171	H3F3A
2.79167e-06	0.324175	0.881	0.871	0.102178	LCK
3.09307e-06	0.347915	0.786	0.687	0.113209	ARPC5
3.1161e-06	0.270009	0.925	0.898	0.114052	YWHAB
3.12707e-06	0.264806	0.943	0.971	0.114454	ATP5F1E
3.26297e-06	-0.539619	0.088	0.237	0.119428	TTC38
3.55505e-06	0.393544	0.528	0.37	0.130119	GBP2
4.38953e-06	-0.533192	0.95	0.975	0.160661	KLF2
4.57497e-06	0.319512	0.761	0.67	0.167449	UQCR10
4.74068e-06	0.381635	0.673	0.523	0.173514	TNFAIP8
4.7594e-06	0.358167	0.503	0.351	0.174199	PSMB2
4.93697e-06	0.389567	0.918	0.845	0.180698	GIMAP7
4.96786e-06	0.368248	0.736	0.622	0.181829	DRAP1
5.6659e-06	0.286201	0.264	0.142	0.207378	DNPH1
5.7338e-06	0.423143	0.591	0.44	0.209863	GLIPR1
5.89192e-06	0.406853	0.767	0.641	0.21565	CTSC
5.97977e-06	-0.617304	0.792	0.854	0.218865	ZFP36
6.08001e-06	-0.451862	0.126	0.288	0.222534	ZNF331
6.15324e-06	0.480572	0.44	0.301	0.225215	PAG1
6.54751e-06	0.41236	0.421	0.286	0.239645	PSMA4
6.71729e-06	0.463193	0.516	0.37	0.245859	LBR
7.06967e-06	0.315728	0.409	0.251	0.258757	SNX5
7.24305e-06	0.273746	0.987	0.957	0.265103	HSPA8
7.54442e-06	-0.304966	0.969	0.973	0.276133	RPL4
7.59544e-06	0.36726	0.522	0.366	0.278001	CLDND1
8.11568e-06	-0.274175	0.975	0.992	0.297042	FTH1
8.1436e-06	0.259418	0.956	0.974	0.298064	S100A6
8.52592e-06	0.295989	0.792	0.687	0.312057	ACTR3
8.94906e-06	-0.32998	0.742	0.852	0.327544	C12orf57
9.744e-06	-0.38717	0.767	0.84	0.35664	SRSF7
9.80174e-06	0.37313	0.767	0.656	0.358753	LCP2
1.00882e-05	-0.252239	0.987	0.997	0.369238	RPS18
1.01153e-05	0.358665	0.61	0.487	0.370231	NDUFA12
1.01494e-05	0.31605	0.358	0.222	0.37148	USP1
1.03165e-05	-0.305589	0.981	0.997	0.377593	RPS8
1.06669e-05	-0.412235	0.415	0.547	0.39042	NDFIP1
1.07693e-05	-0.39497	0.459	0.629	0.394166	STK17B
1.08233e-05	0.316448	0.717	0.654	0.396145	BRK1
1.1492e-05	-0.597215	0.459	0.565	0.420618	SYTL3
1.408e-05	0.25857	0.208	0.101	0.515344	TRIM59
1.46838e-05	0.326507	0.403	0.259	0.53744	HSD17B10
1.49024e-05	0.394829	0.748	0.7	0.545442	ATP5MC3
1.54005e-05	0.344661	0.723	0.572	0.563675	LINC00861
1.64862e-05	0.32546	0.906	0.895	0.60341	ARPC1B
1.66403e-05	0.251234	0.264	0.141	0.609053	ABCD2
1.68494e-05	-0.302863	0.057	0.19	0.616705	MPP7
1.69476e-05	0.339948	0.686	0.578	0.6203	ATP5F1A
1.72131e-05	0.310752	0.887	0.82	0.630018	SEPTIN7
1.73913e-05	-0.442073	0.05	0.181	0.63654	AUTS2
1.75057e-05	0.468595	0.623	0.491	0.640728	ITM2A
1.79389e-05	-0.357963	0.943	0.952	0.656583	MT-ND3
1.80325e-05	0.354856	0.642	0.515	0.660007	OSTF1
1.81162e-05	0.309503	0.101	0.037	0.663069	AL590006.1
1.81302e-05	0.274174	0.327	0.193	0.663582	TXNDC17
1.96749e-05	-0.304676	0.95	0.984	0.720122	H3F3B
2.05579e-05	-0.307832	0.994	0.992	0.752441	MT-ATP6
2.09112e-05	-0.369339	0.025	0.145	0.765372	LILRB1
2.22864e-05	0.294578	0.736	0.618	0.815704	EID1
2.26276e-05	0.340021	0.258	0.143	0.828192	TYW3
2.33215e-05	0.322999	0.27	0.152	0.853591	HSPA1A
2.36539e-05	0.306906	0.849	0.796	0.865755	UBL5
2.45524e-05	-0.492672	0.862	0.888	0.898643	JUNB
2.45658e-05	-0.434676	0.075	0.211	0.899132	PTGDR
2.59211e-05	0.296042	0.881	0.884	0.948737	CHCHD2
2.61108e-05	0.297568	0.591	0.454	0.955682	UBE2L3
2.64829e-05	0.392697	0.572	0.452	0.969299	TWF2
2.69023e-05	-0.264712	0.415	0.565	0.984653	PIK3R1
2.69302e-05	0.302658	0.604	0.464	0.985673	PSMA2
2.69336e-05	-0.597915	0.126	0.257	0.985797	NCR3
2.71334e-05	0.351832	0.528	0.395	0.993111	MDH1
2.81064e-05	0.320597	0.679	0.557	1	NDUFC2
2.81073e-05	-0.361169	0.019	0.131	1	PZP
2.98245e-05	0.373683	0.384	0.252	1	CHD9
3.0525e-05	0.277019	0.509	0.364	1	ZNHIT1
3.09941e-05	-0.444437	0.006	0.11	1	SGCD
3.12567e-05	0.31197	0.792	0.724	1	COX7A2
3.18753e-05	0.317341	0.434	0.286	1	MMADHC
3.26633e-05	-0.385289	0.925	0.952	1	ZFP36L2
3.27407e-05	-0.46131	0.157	0.304	1	C1orf21
3.54451e-05	-0.469488	0.176	0.323	1	CEMIP2
3.56138e-05	-0.292199	0.956	0.968	1	MT-ND1
3.57227e-05	0.333095	0.579	0.427	1	MCUB
3.81072e-05	0.263127	0.327	0.195	1	MRPL28
4.01094e-05	0.375451	0.547	0.417	1	IFI16
4.07964e-05	0.28485	0.83	0.807	1	COX6B1
4.09188e-05	0.292683	0.868	0.795	1	GSTK1
4.1239e-05	0.265419	0.906	0.92	1	ATP5MG
4.12396e-05	0.310876	0.572	0.429	1	MRPL41
4.25147e-05	0.367616	0.44	0.288	1	TIGIT
4.67384e-05	-0.46214	0.377	0.484	1	SNHG8
4.72535e-05	0.275004	0.252	0.141	1	JAML
4.82941e-05	-0.599607	0.101	0.231	1	TEX14
5.00939e-05	0.323055	0.497	0.358	1	SNRPB2
5.01611e-05	0.342628	0.692	0.615	1	CSNK2B
5.10732e-05	0.253548	0.126	0.054	1	ERMARD
5.20054e-05	0.339205	0.635	0.545	1	PPP1R12A
5.23321e-05	-0.66758	0.164	0.291	1	PRSS23
5.2807e-05	-0.364134	0.019	0.126	1	SYNGR1
5.35404e-05	0.318806	0.742	0.682	1	SET
5.40201e-05	0.256736	0.296	0.173	1	NUDT1
5.4098e-05	0.340267	0.78	0.728	1	TRAF3IP3
5.41241e-05	-0.302105	0.019	0.125	1	AL691403.1
5.46627e-05	-0.39318	0.17	0.314	1	POLR2A
5.68834e-05	0.291468	0.579	0.431	1	OPTN
5.81163e-05	0.365411	0.371	0.236	1	CD84
5.83889e-05	0.2863	0.836	0.722	1	CD81
5.96029e-05	-0.25713	0.006	0.104	1	MEPCE
5.96575e-05	0.30214	0.686	0.567	1	BLOC1S1
6.04e-05	-0.597605	0.069	0.189	1	LAIR2
6.23799e-05	0.268403	0.824	0.797	1	PPP1CA
6.26195e-05	0.384049	0.66	0.564	1	COX5A
6.36175e-05	-0.464745	0.34	0.478	1	FOSB
6.38327e-05	0.322074	0.805	0.726	1	SELPLG
6.66915e-05	-0.289371	0.031	0.145	1	RNF130
7.0125e-05	-0.262605	0.006	0.101	1	ZBTB10
7.02928e-05	0.298781	0.616	0.467	1	ROCK1
7.16121e-05	0.270343	0.472	0.317	1	PSMC4
7.17234e-05	0.311165	0.371	0.245	1	GSTO1
7.46392e-05	-0.397737	0.34	0.493	1	KLF3
7.53434e-05	0.351285	0.704	0.614	1	WDR1
7.67576e-05	0.266906	0.478	0.336	1	UQCRC1
7.86824e-05	0.25686	0.189	0.096	1	AHR
7.92939e-05	-0.289436	0.956	0.969	1	RPL38
8.13147e-05	-0.33855	0.403	0.553	1	PIP4K2A
8.19866e-05	-0.387862	0.491	0.63	1	DNAJB1
8.36998e-05	0.251851	0.937	0.921	1	COX7C
8.4542e-05	0.358294	0.566	0.438	1	HDAC1
8.61592e-05	0.275359	0.742	0.648	1	TMEM59
8.64052e-05	-0.251516	0.78	0.844	1	HNRNPDL
8.79948e-05	0.390071	0.686	0.565	1	GIMAP5
8.81396e-05	0.261174	0.27	0.155	1	NMI
9.0123e-05	0.326806	0.635	0.512	1	NDUFB4
9.13192e-05	0.352958	0.409	0.273	1	UBE2K
9.15651e-05	-0.315088	0.132	0.261	1	NPC2
9.24893e-05	0.273865	0.34	0.211	1	SQOR
9.66378e-05	0.289806	0.591	0.457	1	POMP
9.72968e-05	0.25143	0.365	0.234	1	FOXN2
9.9068e-05	0.281467	0.409	0.277	1	GTF3C6
9.96575e-05	-0.33402	0.094	0.222	1	AC022217.3
0.000100263	0.328795	0.465	0.341	1	TSPAN14
0.000102385	0.259361	0.547	0.408	1	PSMD4
0.000104018	0.307233	0.17	0.084	1	ACP5
0.000105413	0.305993	0.434	0.299	1	LSM2
0.000113713	0.299795	0.459	0.311	1	COPZ1
0.000115304	-0.25621	0.013	0.108	1	NT5E
0.000115778	0.276412	0.553	0.416	1	SSNA1
0.000116593	-0.425369	0.044	0.151	1	COL6A2
0.000119943	0.260615	0.654	0.527	1	GABARAPL2
0.000122945	0.291575	0.421	0.286	1	ILK
0.000124467	-0.362689	0.352	0.493	1	RBMX
0.000128701	-0.389643	0.214	0.341	1	MMP24OS
0.000133328	-0.39534	0.346	0.48	1	SNHG5
0.000133574	0.32149	0.384	0.261	1	HSPB11
0.000138287	-0.375007	0.057	0.169	1	TXK
0.00014094	0.251926	0.748	0.668	1	PARK7
0.000142685	-0.500741	0.73	0.805	1	MT-ATP8
0.000147998	0.30296	0.623	0.515	1	S1PR4
0.000149595	0.266518	0.56	0.415	1	PNRC2
0.000154227	0.272079	0.465	0.329	1	SP140
0.000155403	0.42745	0.478	0.361	1	ATXN1
0.000156685	-0.349908	0.075	0.189	1	TRABD2A
0.000159863	0.296937	0.723	0.618	1	PPP1R18
0.000163497	-0.463328	0.151	0.275	1	LINC01619
0.000171158	0.296975	0.755	0.7	1	COX8A
0.000175093	-0.33382	0.195	0.347	1	MYLIP
0.00017673	0.308927	0.704	0.598	1	CD47
0.000181531	0.31024	0.597	0.481	1	OTUB1
0.000183607	0.324595	0.673	0.594	1	NDUFB9
0.000188107	-0.301803	0.044	0.151	1	TAFA1
0.000193635	0.296799	0.289	0.183	1	CENPK
0.00020176	0.288962	0.591	0.474	1	NAP1L4
0.000202559	0.347413	0.472	0.336	1	SH2D1A
0.00021008	0.327013	0.591	0.452	1	DOK2
0.000212646	0.283505	0.283	0.172	1	PSMD14
0.00021301	-0.357677	0.094	0.215	1	AGPAT4
0.00021885	0.35854	0.535	0.434	1	NDUFA2
0.000221977	-0.285165	0.025	0.118	1	PLCL1
0.00022327	-0.368556	0.119	0.237	1	JAZF1
0.000228812	0.291353	0.403	0.268	1	MRPS36
0.000236239	0.304226	0.799	0.724	1	ATP5F1D
0.000239416	-0.351942	0.22	0.351	1	KDM2A
0.000245317	0.281323	0.654	0.518	1	EIF3M
0.000253835	0.260322	0.415	0.281	1	C4orf48
0.000255693	0.317648	0.786	0.724	1	SLC25A3
0.00025646	0.325952	0.604	0.497	1	SLFN5
0.000259367	0.293027	0.264	0.162	1	ADA
0.000265173	-0.369047	0.346	0.456	1	TAF7
0.000278342	-0.375778	0.899	0.888	1	SRGN
0.000282097	0.260415	0.346	0.223	1	AGGF1
0.000289986	0.301397	0.692	0.615	1	ATP5MF
0.000301918	0.433945	0.528	0.405	1	HOPX
0.000311118	0.308985	0.654	0.556	1	TAP1
0.00031252	-0.290557	0.975	0.995	1	RPS13
0.000315083	-0.261278	0.038	0.136	1	AL499604.1
0.000315294	-0.320929	0.075	0.188	1	SOCS1
0.000318655	-0.252879	0.031	0.126	1	FAM117B
0.000326131	-0.290756	0.66	0.745	1	SNHG6
0.000329865	0.285677	0.547	0.427	1	ANP32A
0.000330891	-0.377885	0.56	0.642	1	ADGRE5
0.000333132	0.26281	0.308	0.195	1	TAF12
0.000360829	0.294425	0.629	0.543	1	SRSF9
0.000361439	-0.576862	0.327	0.422	1	TCF7
0.000364462	0.330183	0.673	0.545	1	TC2N
0.000383458	0.306438	0.327	0.211	1	CD226
0.000398049	0.321351	0.535	0.418	1	SYNRG
0.00039837	-0.40691	0.145	0.26	1	PATL2
0.000399096	0.392905	0.522	0.387	1	ARAP2
0.000402175	0.329448	0.616	0.536	1	LSM7
0.000403416	0.295195	0.786	0.746	1	HIGD2A
0.000417026	0.312614	0.585	0.496	1	PSMA5
0.000417374	0.291361	0.509	0.396	1	TALDO1
0.000421753	0.26303	0.516	0.369	1	TMX4
0.000438761	-0.317346	0.038	0.132	1	A2M
0.000438781	0.274759	0.302	0.195	1	ARL6IP6
0.000444373	0.363987	0.56	0.451	1	SEC11A
0.000456802	-0.330863	0.22	0.343	1	SLC44A2
0.000465673	-0.284669	0.61	0.711	1	ZFAS1
0.000487186	-0.275532	0.057	0.155	1	ZNF609
0.00049359	0.364297	0.591	0.475	1	ARHGAP25
0.000497601	-0.316688	0.314	0.458	1	RASA2
0.000502227	0.300348	0.491	0.39	1	IGBP1
0.000524712	0.296479	0.811	0.771	1	SUB1
0.00052628	-0.33976	0.679	0.725	1	PRMT2
0.000528901	-0.338777	0.094	0.203	1	CRY1
0.00054194	-0.35469	0.44	0.551	1	RUNX3
0.000544225	-0.52697	0.623	0.648	1	EFHD2
0.000549235	0.326023	0.308	0.206	1	ZEB1
0.00055079	-0.332647	0.415	0.547	1	PITPNC1
0.000558664	0.372569	0.283	0.184	1	RUNX2
0.000569133	-0.331062	0.132	0.249	1	BTBD9
0.000589456	-0.272339	0.05	0.148	1	GPHN
0.0005927	0.264599	0.39	0.267	1	HELZ
0.000599452	0.261729	0.635	0.522	1	LYAR
0.000628554	-0.381751	0.597	0.653	1	TUBA1A
0.000631779	0.294489	0.44	0.322	1	DCTN2
0.000634311	0.279147	0.755	0.734	1	ATP5F1B
0.000638678	0.274768	0.711	0.64	1	DBI
0.000643059	0.300358	0.792	0.732	1	COX5B
0.000646149	-0.458293	0.308	0.436	1	DDIT4
0.000674104	0.25153	0.591	0.457	1	PDCD6
0.000675597	0.630588	0.296	0.205	1	GPR183
0.000700995	0.264974	0.478	0.349	1	VOPP1
0.000740421	0.303887	0.522	0.422	1	NOP10
0.000754429	0.251245	0.623	0.511	1	CFLAR
0.000754987	0.286148	0.642	0.553	1	EWSR1
0.000759679	-0.373981	0.22	0.344	1	RHOC
0.000765036	0.285339	0.252	0.155	1	MRPL48
0.000782099	0.266715	0.44	0.317	1	MRFAP1
0.000789878	0.343807	0.509	0.389	1	PTBP3
0.000813151	-0.25265	0.327	0.464	1	ZBTB20
0.000827607	-0.308776	0.126	0.243	1	CREM
0.000850325	0.276634	0.22	0.132	1	RUFY1
0.000858045	-0.300118	0.107	0.213	1	MTSS1
0.000867136	-0.530254	0.566	0.623	1	NFKBIA
0.000891662	0.258032	0.579	0.49	1	TXNL4A
0.000917536	0.270024	0.352	0.241	1	SNF8
0.000926792	0.264774	0.698	0.639	1	ARPC4
0.000931593	-0.379913	0.591	0.653	1	ZFP36L1
0.000947051	0.446268	0.673	0.615	1	H2AFZ
0.000968116	-0.307438	0.094	0.197	1	PRKCA
0.000970286	-0.358428	0.05	0.136	1	LINC02384
0.000976846	0.584675	0.497	0.417	1	HMGB2
0.000990809	0.258147	0.333	0.224	1	AKR1A1
0.00101014	0.35505	0.73	0.66	1	HNRNPF
0.0010145	-0.547457	0.503	0.586	1	IL7R
0.00102702	0.311156	0.818	0.844	1	PLAAT4
0.00102915	-0.301806	0.113	0.219	1	LAIR1
0.001041	0.344997	0.428	0.313	1	TRADD
0.00107649	0.287611	0.497	0.364	1	SH3BP1
0.00108202	0.330385	0.648	0.597	1	SLC25A5
0.00109141	-0.329873	0.497	0.597	1	PPP1R15A
0.00110983	0.301023	0.66	0.55	1	ITGB7
0.00116706	0.339063	0.327	0.227	1	CCDC186
0.00122334	0.30311	0.604	0.498	1	BST2
0.00122613	0.281355	0.509	0.386	1	RAB29
0.00122674	0.260964	0.516	0.416	1	NDUFS6
0.00123279	-0.350117	0.119	0.217	1	RCAN3
0.00127762	0.297174	0.39	0.279	1	BAZ1B
0.00133514	-0.292262	0.27	0.386	1	ICAM2
0.00133702	-0.623748	0.516	0.582	1	DUSP2
0.00134601	0.395061	0.66	0.557	1	ZYX
0.00135272	0.359446	0.723	0.721	1	UCP2
0.00137292	-0.361584	0.34	0.444	1	HSPB1
0.00138796	-0.346269	0.075	0.169	1	MXRA7
0.00141822	0.257423	0.868	0.871	1	PPIB
0.00142576	-0.291957	0.057	0.141	1	OSBPL5
0.0014438	0.360066	0.239	0.154	1	CD28
0.00146821	-0.273975	0.314	0.428	1	DIP2A
0.00150404	0.260347	0.245	0.158	1	SHMT2
0.00150827	0.259025	0.711	0.667	1	TRAPPC1
0.00153315	-0.300706	0.208	0.311	1	LSM5
0.00154567	0.38251	0.447	0.321	1	ISG15
0.0016451	0.464413	0.453	0.349	1	LINC02446
0.00164875	-0.28751	0.44	0.538	1	PDCD4
0.0016672	-0.265838	0.182	0.287	1	UBE2E3
0.00173254	0.250087	0.566	0.467	1	DNAJC8
0.0017809	0.296922	0.591	0.508	1	GIMAP1
0.00183259	0.26611	0.73	0.658	1	NDUFA11
0.00183704	0.404263	0.44	0.33	1	ATP2B1
0.0018495	0.30564	0.277	0.186	1	MAP3K5
0.00193702	-0.367601	0.157	0.252	1	SSBP3
0.00193924	0.293574	0.818	0.787	1	KLRK1
0.00194229	-0.269236	0.195	0.3	1	SNHG1
0.00196191	0.268869	0.654	0.581	1	RALY
0.00196592	0.319231	0.233	0.15	1	UBXN11
0.00201352	0.277377	0.258	0.164	1	HNRNPLL
0.00203772	0.296189	0.491	0.383	1	XRN2
0.00205634	-0.299109	0.321	0.418	1	DDX3X
0.00206101	0.250374	0.377	0.27	1	SLC4A7
0.00209866	0.281953	0.27	0.184	1	GGA1
0.0021447	0.256593	0.138	0.077	1	TNFRSF10A
0.00218518	-0.329213	0.491	0.581	1	PSAP
0.00223209	0.293591	0.409	0.302	1	RSU1
0.00227993	0.250554	0.604	0.482	1	DIAPH1
0.00232547	0.284932	0.541	0.439	1	CBX3
0.00237607	-0.35939	0.491	0.585	1	PLEK
0.00244058	0.28306	0.39	0.294	1	GLIPR2
0.00246442	0.30809	0.654	0.548	1	PRKCB
0.00249074	0.27261	0.912	0.917	1	LAPTM5
0.00249238	0.29976	0.704	0.659	1	ARL6IP1
0.00251591	-1.03047	0.151	0.24	1	KLRB1
0.00251916	0.263853	0.264	0.17	1	LAP3
0.00252858	0.272878	0.321	0.221	1	MXD4
0.00260263	-0.274164	0.094	0.185	1	HOOK2
0.00274986	-0.266708	0.289	0.391	1	TMED2
0.00275699	-0.364821	0.038	0.112	1	TNF
0.0028131	-0.278414	0.346	0.449	1	STAT3
0.00288011	0.26217	0.428	0.318	1	PHF11
0.00290821	0.267542	0.377	0.269	1	PIH1D1
0.00301931	-0.268712	0.321	0.432	1	PIK3IP1
0.00312013	-0.274399	0.151	0.246	1	SDR39U1
0.00324064	0.259103	0.642	0.572	1	GNG5
0.00326053	0.258861	0.723	0.645	1	ISG20
0.00332975	0.251494	0.635	0.551	1	TCEA1
0.00340475	0.274598	0.472	0.378	1	MRPL54
0.00348363	0.252505	0.679	0.609	1	HMGN1
0.00368006	0.251433	0.182	0.111	1	HIST1H3D
0.00372635	-0.430683	0.245	0.339	1	SPON2
0.00381225	0.256912	0.214	0.138	1	KIAA0319L
0.00386384	0.266636	0.333	0.235	1	PTMS
0.00390197	0.267191	0.635	0.569	1	CALM3
0.00409626	-0.283599	0.459	0.568	1	STAT4
0.00420006	-0.3196	0.541	0.634	1	MT-ND6
0.0042314	0.2739	0.497	0.387	1	CDC25B
0.00433307	0.302585	0.151	0.091	1	HPGD
0.0045723	0.260432	0.145	0.083	1	TTN
0.00457335	0.300791	0.245	0.162	1	TRAPPC12
0.00465984	0.277917	0.572	0.485	1	COX7A2L
0.00475743	-0.448738	0.836	0.859	1	JUN
0.00489461	0.258625	0.61	0.493	1	PRPF38B
0.00493429	-0.336831	0.962	0.974	1	RPS26
0.00495722	-0.285959	0.151	0.241	1	SCAPER
0.0052647	-0.316197	0.164	0.252	1	SERTAD1
0.00529335	-0.359043	0.541	0.572	1	APMAP
0.00533355	0.299059	0.151	0.089	1	NME7
0.0055094	0.384259	0.491	0.383	1	ATP2B4
0.00588205	0.25724	0.541	0.487	1	SNRPG
0.00602799	-0.250473	0.189	0.282	1	RPS10
0.00627018	0.2771	0.541	0.497	1	RTRAF
0.00630336	0.295487	0.264	0.19	1	DHX29
0.00638751	0.287363	0.352	0.27	1	HMGA1
0.00682328	-0.291003	0.503	0.587	1	AKNA
0.00700105	0.329591	0.195	0.125	1	MICU1
0.00715062	0.346985	0.535	0.469	1	RGS10
0.00717543	-0.253762	0.05	0.117	1	FCRL3
0.0072679	0.304299	0.453	0.388	1	PARP1
0.00782898	-0.275427	0.151	0.232	1	INTS6
0.00783398	-0.312084	0.421	0.513	1	CCNH
0.00784271	-0.253351	0.164	0.251	1	MON2
0.0081334	-0.256667	0.063	0.134	1	METRNL
0.00840068	0.307468	0.321	0.23	1	NELFCD
0.008437	-0.262665	0.214	0.307	1	FLOT1
0.00846072	-0.282615	0.201	0.289	1	GNPTAB
0.00927952	0.27136	0.182	0.116	1	ARHGAP35
0.00938554	-0.484471	0.371	0.445	1	CMC1
0.00955444	0.26292	0.302	0.226	1	SPTBN1
0.00986015	0.297764	0.566	0.448	1	CAMK4
0.0101506	0.274499	0.616	0.565	1	CTSD
0.010393	-0.260713	0.075	0.142	1	UAP1
0.0110434	0.280785	0.484	0.401	1	OCIAD2
0.0114041	-0.56335	0.189	0.268	1	AL138963.4
0.0116774	-0.360846	0.327	0.414	1	TUBB4B
0.0117315	-0.251115	0.415	0.501	1	RASA3
0.0120758	0.260051	0.208	0.139	1	OXR1
0.0122395	0.319971	0.39	0.284	1	SELL
0.0125752	-0.303514	0.157	0.236	1	AC007952.4
0.0126782	-0.335595	0.151	0.224	1	PHACTR2
0.0134595	0.269554	0.642	0.594	1	STK17A
0.0137781	-0.63835	0.478	0.499	1	GZMB
0.0139638	0.275986	0.371	0.298	1	DAXX
0.0143498	0.270041	0.296	0.215	1	HIST1H1C
0.0144335	0.298349	0.346	0.261	1	KCNA3
0.0149765	0.255912	0.365	0.285	1	GSK3B
0.0157009	-0.30214	0.333	0.403	1	DYNLT1
0.0157466	0.25182	0.434	0.361	1	UBE2N
0.0160356	-0.277509	0.201	0.271	1	ZNF276
0.0165362	0.264078	0.497	0.432	1	MAX
0.0166147	0.259166	0.44	0.359	1	C17orf49
0.0176217	0.267138	0.182	0.121	1	RRBP1
0.0179886	-0.307661	0.723	0.758	1	FYN
0.0192868	0.27058	0.748	0.665	1	THEMIS
0.020218	0.343742	0.201	0.145	1	MX1
0.0205656	-0.255956	0.365	0.443	1	RNF125
0.0211891	-0.252306	0.516	0.562	1	ATM
0.022131	-0.255985	0.195	0.274	1	TSPYL2
0.0236714	0.322806	0.755	0.703	1	RNF213
0.0296727	-0.255017	0.774	0.83	1	RAP1B
0.0300076	0.285999	0.673	0.618	1	SP100
0.0302325	0.262427	0.176	0.12	1	HCFC1
0.0315448	0.294504	0.189	0.131	1	TBC1D14
0.0315453	0.270511	0.686	0.663	1	HNRNPA3
0.0355568	0.263742	0.321	0.252	1	PTPRJ
0.0358248	-0.329957	0.371	0.421	1	FCRL6
0.0380221	-0.275302	0.226	0.284	1	FGR
0.0406638	-0.292594	0.208	0.258	1	LPCAT1
0.0422829	0.384189	0.723	0.712	1	HIST1H4C
0.0469859	0.320608	0.384	0.319	1	SYNCRIP
0.053136	0.263643	0.321	0.263	1	SMC3
0.0545915	-0.265123	0.447	0.484	1	MAPRE2
0.0558344	0.252221	0.365	0.297	1	PRR5
0.065136	-0.252422	0.296	0.345	1	ABLIM1
0.0800126	0.259646	0.459	0.402	1	CCSER2
0.0807482	-0.263668	0.283	0.331	1	PRDM1
0.0872662	0.283227	0.245	0.2	1	EIF2AK2
0.101465	-0.329465	0.679	0.699	1	TNFAIP3
0.10593	-0.320235	0.283	0.323	1	AOAH
0.122876	0.462486	0.679	0.697	1	HMGN2
0.129528	0.270682	0.73	0.739	1	SKAP1
0.158156	0.319316	0.226	0.188	1	NSL1
0.160131	0.309258	0.396	0.36	1	ST6GAL1
0.165447	0.294463	0.352	0.308	1	ZNF217
0.198222	0.273688	0.308	0.264	1	HIST1H1D
0.251615	0.434123	0.283	0.257	1	LINC01934
0.263684	0.2558	0.616	0.653	1	TUBA1B
0.307232	0.26064	0.616	0.612	1	TUBB
0.323144	0.273647	0.509	0.527	1	H2AFV
0.422351	0.717831	0.22	0.212	1	STMN1
0.46216	0.304326	0.459	0.437	1	GNLY
0.489566	-0.344879	0.535	0.508	1	LTB
0.918184	-0.257437	0.786	0.606	1	GZMH

## Sheet: S4. DEPs between pTRT vs other
Supplementary Data 4. Differentially expressed proteins between circulating TR-T and non-TR-T, related to Figure 2E. P values were adjusted for multiple comparisons using the Benjamini–Hochberg method.
p_val	avg_log2FC	pct.1	pct.2	p_val_adj	Protein
3.18371e-29	-1.10184	0.836	0.926	4.36169e-27	CD45RA-TotalSeq
2.32328e-28	0.56087	1	0.975	3.1829e-26	CD82-TotalSeq
1.05988e-27	1.19632	0.931	0.784	1.45203e-25	CD49b-TotalSeq
3.15363e-27	1.14788	0.962	0.899	4.32048e-25	HLA-DR-TotalSeq
2.07498e-23	0.449998	1	0.999	2.84272e-21	CD29-TotalSeq
1.80697e-21	0.306233	1	1	2.47555e-19	CD18-TotalSeq
2.86291e-21	0.419062	0.987	0.978	3.92219e-19	CD279-TotalSeq
7.02543e-21	1.23515	0.962	0.848	9.62484e-19	CD49a-TotalSeq
9.14647e-20	-0.285664	1	0.999	1.25307e-17	CD3-TotalSeq
9.27119e-20	0.774011	0.969	0.933	1.27015e-17	CD38-TotalSeq
4.44076e-19	1.0345	0.969	0.898	6.08384e-17	CD41-TotalSeq
8.40806e-18	1.09237	0.887	0.772	1.1519e-15	CD62P-TotalSeq
9.1534e-17	-0.965044	0.83	0.907	1.25402e-14	KLRG1-TotalSeq
1.54616e-16	-0.816144	0.56	0.747	2.11824e-14	CD57-Recombinant-TotalSeq
1.77963e-16	-1.14507	0.868	0.907	2.43809e-14	GPR56-TotalSeq
2.09007e-16	0.794236	0.956	0.891	2.86339e-14	CD71-TotalSeq
3.72762e-14	0.372254	1	0.996	5.10684e-12	CD45RO-TotalSeq
9.2456e-13	1.21646	0.786	0.687	1.26665e-10	CD39-TotalSeq
1.65782e-12	1.04904	0.899	0.777	2.27121e-10	CD36-TotalSeq
5.02395e-12	-0.37484	0.981	0.983	6.88282e-10	CD314-TotalSeq
5.51397e-12	0.425916	0.987	0.964	7.55413e-10	CD49f-TotalSeq
8.76446e-12	0.304618	1	0.981	1.20073e-09	CD195-TotalSeq
3.75979e-11	-0.270048	0.994	0.989	5.15091e-09	HLA-E-TotalSeq
1.38963e-10	0.266434	0.994	0.981	1.90379e-08	CD183-TotalSeq
1.56717e-09	0.299066	1	0.993	2.14702e-07	CD49d-TotalSeq
2.26844e-09	-0.370025	0.969	0.975	3.10776e-07	TCR-AB-TotalSeq
4.63019e-08	0.320803	0.981	0.821	6.34335e-06	CD58-TotalSeq
1.90452e-07	-0.26945	0.962	0.964	2.60919e-05	CD85j-TotalSeq
2.13339e-07	0.325762	0.912	0.726	2.92274e-05	CD27-TotalSeq
3.46958e-07	0.984974	0.95	0.818	4.75332e-05	CD103-TotalSeq
3.01182e-06	-0.411764	0.648	0.784	0.00041262	CD69-TotalSeq
5.73958e-06	-0.25524	0.937	0.959	0.000786323	CX3CR1-TotalSeq
7.06285e-05	0.416973	0.862	0.775	0.0096761	CLEC12A-TotalSeq
0.000184231	0.369822	0.811	0.731	0.0252397	CD42b-TotalSeq
0.000503909	-0.279268	0.855	0.904	0.0690356	CD158b-TotalSeq
0.00211293	-0.291312	0.975	0.961	0.289472	CD127-TotalSeq
0.00305838	-0.49049	0.792	0.808	0.418998	CD56-TotalSeq
0.00795487	-0.455381	0.912	0.85	1	CD73-TotalSeq
0.0113452	-0.282471	0.906	0.895	1	CD11b-TotalSeq
0.0117439	-0.382312	0.742	0.785	1	CD16-TotalSeq
0.0295665	0.331908	0.698	0.64	1	CD86-TotalSeq
0.0967436	-0.259869	0.855	0.801	1	CD62L-TotalSeq
0.256625	-0.276389	0.956	0.916	1	CD161-TotalSeq

## Sheet: S5. Patient-level DEGs
Supplementary Data 5. Patient-level average log2 fold change of differentially expressed genes between circulating TR-T and non-TR-T, related to Supplementary Figure 4A
TS04	TS13	TS16	TS19	TS20	TS25	All	Gene	Consistent score
2.1338	1.32594	1.68983	3.11221	2.3427	2.73434	1.70585	HLA-DRA	1
0	1.38063	0	1.33863	3.53643	2.60003	0.530211	CDCA7	0.666667
0	3.64221	0	3.62447	2.87332	3.23367	0.337441	NUSAP1	0.666667
1.23551	0.306662	0.635934	1.67469	1.06775	1.60422	1.36919	CD74	1
1.10829	1.43201	0	0.946547	1.43837	1.38299	1.04877	CXCR3	0.833333
0	2.30515	0	0	2.43945	5.4295	0.310815	LINC02195	0.5
0	4.02809	6.1557	3.14928	2.54336	4.41299	0.36121	GPR25	0.833333
0.106231	0.262332	-2.64761	0.560471	0.795632	1.82021	1.01458	CCL5	0.666667
0.908792	0.579169	1.50296	1.68365	1.0985	2.37493	1.29974	HLA-DRB5	1
2.8491	-0.221099	0	2.24401	1.60646	0.473493	1.32446	GZMK	0.5
2.78186	0.904391	2.7457	1.98561	1.34372	1.04456	1.15868	COTL1	1
1.93945	1.56611	4.19574	2.67384	1.94586	1.84747	0.6711	NPDC1	1
0.325184	0.0374408	0.112851	0.328715	0.486461	0.67975	0.59186	IL32	1
1.05528	0.60841	1.77199	0.857437	0.844314	1.30621	0.902493	LIME1	1
2.72704	1.76867	0	2.0411	2.91542	1.39187	0.261537	MYL6B	0.833333
2.99415	0.310415	0	0	2.33748	2.26876	0.466957	CCR5	0.666667
1.30691	2.10099	0	1.84066	1.27633	2.28588	0.781176	FABP5	0.833333
1.01057	0.588273	-0.0255871	1.28659	0.847168	1.91443	1.00144	HLA-DRB1	0.666667
-0.184748	-0.28388	-0.356433	-0.293475	-0.56351	-0.804094	-0.48678	RPL3	1
0.673633	-0.250983	0	0.315324	0.774926	1.72931	0.832469	GZMA	0.5
0.313152	0.319632	0.449565	0.342237	0.692947	0.656792	0.623959	CORO1A	1
-0.107058	-0.255882	-0.0361828	-0.24645	-0.372406	-0.802228	-0.411796	RPS14	1
1.84733	0.769962	-0.9107	0.96899	0.743294	1.95839	0.881455	ANXA5	0.666667
0.187627	-0.110913	-0.19835	0.48601	0.290943	0.457355	0.389027	TMSB4X	0.333333
2.99556	0.0539596	2.48199	1.28842	1.23842	0.438532	0.853303	CD27	1
1.18392	0.346077	1.65296	0.727527	0.874952	0.6457	0.705204	CNN2	1
0.69064	0.439628	0	2.99056	0.859344	2.20285	0.705876	HLA-DQB1	0.833333
3.5113	1.7885	2.19072	2.464	1.14423	0.840524	0.622837	CD82	1
0	1.6408	3.57198	0.502954	1.29202	1.36174	0.591152	SLAMF1	0.833333
0.19752	-0.511321	-0.0823613	-0.116767	-0.500918	-1.00464	-0.459832	RPS12	0.666667
0.36263	0.66557	-2.36904	1.57736	0.465742	1.68871	0.875697	HLA-DPA1	0.666667
-0.0991041	-0.316584	-0.281425	-0.168179	-0.374472	-0.664039	-0.337885	RPS3	1
-0.187639	-0.494395	-0.568409	0.0206536	-0.38069	-0.894372	-0.833335	TSC22D3	0.666667
0	0.565442	1.03956	-1.17402	1.6264	3.23457	1.01295	ZNF683	0.5
0.207021	-0.375801	-0.284564	-0.562094	-0.847109	-1.28226	-0.648044	EEF1B2	0.666667
-0.433737	-0.095442	-1.21919	0.552299	-0.480707	-1.83157	-0.822373	CXCR4	0.666667
0	1.96654	1.24486	1.58332	1.78732	2.09947	0.797923	SLF1	0.833333
0.426853	-0.673917	-0.0159268	-0.402816	-0.319515	-3.06033	-1.27234	FOS	0.666667
0.0194125	-0.663385	0.174247	-0.221545	-0.250702	-0.555184	-0.670393	MT-ND5	0.333333
0.0946889	-0.333718	-0.268779	-0.402422	-0.266084	-0.825998	-0.422208	RPS4X	0.666667
0.845285	1.32399	0	0	1.10625	3.21448	0.38107	APOBEC3H	0.666667
0	2.83239	0	0	-1.74277	3.66448	0.316366	DAPK2	0.166667
0.275706	0.733037	0	0.539979	0.576013	1.17225	0.637118	CLIC1	0.833333
0.255932	0.195302	0.517303	-0.880679	0.512381	1.11114	0.688079	CD52	0.666667
-0.215378	-0.00412983	0.612856	-0.151871	-0.0582615	-0.718601	-0.511881	MT-CYB	0.666667
1.24907	1.42338	-1.52492	3.07921	-0.485814	2.3322	0.81628	HLA-DQA1	0.333333
0	3.40452	0	2.02996	4.40072	1.29875	0.377365	MKI67	0.666667
0.133479	0.751154	0.178444	1.0369	0.925306	0.93405	0.601591	UBE2L6	1
1.67752	0.959365	-0.275185	1.43133	0.994516	1.82432	0.758634	CYTOR	0.666667
1.67613	0.591478	0	0.817063	0.761796	1.58966	0.883913	GBP5	0.833333
0	2.02351	2.55842	0.127137	1.35429	1.79629	0.614137	RBPJ	0.833333
1.69746	1.45604	3.50044	0.0747425	0.262535	1.46491	0.409739	LGALS3	1
-0.0559303	-0.449099	-0.390035	-0.431209	-0.487607	-0.833081	-0.441091	RPL34	1
-0.69173	0.038613	-0.317956	0.190989	0.626891	1.20359	0.641122	CD2	0.333333
0.192905	-0.0169255	0	-0.444678	1.45599	2.52612	0.425992	TESC	0.166667
0	1.7405	0	2.73252	0.934545	1.58414	0.426751	PDCD1	0.666667
-0.0682261	0.0803999	-0.947989	0.188995	0.825455	0.917398	0.684441	GAPDH	0.333333
-0.0148404	-0.168684	-0.218534	-0.21074	-0.457777	-0.672318	-0.312897	RPS27A	1
-0.458691	-0.0725579	1.68601	-0.290936	0.882752	2.28442	0.766304	ITGB1	0
-0.521983	0.103562	0.50218	-0.071793	0.765443	0.37922	0.692502	GIMAP4	0.333333
0.226218	-0.0463414	0.369141	0.460875	0.429199	0.690634	0.404929	PFN1	0.666667
0.0121632	0.131483	-0.116826	-0.00227062	0.24877	1.01155	0.423078	SH3BGRL3	0.333333
0.0336356	-0.489759	-0.116357	-0.160465	-0.354407	-0.787083	-0.327365	EEF1A1	0.666667
1.2084	1.29979	1.31183	0.255931	0.738955	1.88394	0.590312	LAG3	1
1.67231	0.014826	1.33857	0.608428	1.36118	1.42933	0.5853	GBP4	1
0.112268	-0.264316	1.35888	0.863564	0.464525	0.888296	0.517591	PSMB8	0.666667
0.497281	-0.295381	-0.791228	0.282673	0.482739	1.3776	0.683418	DYNLL1	0.333333
0	1.3688	3.19098	1.24316	1.0621	1.85665	0.475166	DLEU2	0.833333
-0.509804	-0.318266	0.118861	-0.270764	-0.539913	-0.572614	-0.356816	RPL21	0.666667
0	0	0	-1.66646	-0.715661	-5.22514	-0.752458	PLAC8	0.5
0	0	0	-2.94022	-2.94537	-0.130665	-0.870452	S1PR5	0.5
-0.224084	-0.321319	0.377311	-0.377987	-0.46713	-0.88463	-0.373002	RPS3A	0.666667
0.0580245	0.0384118	0.0428176	-0.482291	-0.225188	-0.750235	-0.550116	MT-ND4	0
0.330537	-0.0675878	-5.12173	0.0626934	-0.319082	-0.415333	-0.737011	DUSP1	0.333333
0	-0.595671	0	1.17866	1.34931	1.65464	0.295538	CKS2	0.333333
0	0	0	0	0.842807	1.24513	0.482974	CXCR6	0.333333
-1.31062	1.10121	1.20743	-0.818845	0.681761	1.71592	0.594993	CLIC3	0.333333
0.413729	0.309889	-0.355286	0.265873	0.420627	0.455184	0.456017	ATP5MC2	0.666667
0.730443	-0.407501	-1.79913	0.0259082	-0.171324	-0.884753	-0.424551	BTG1	0.333333
-0.176364	-0.705489	0.321297	0.0866996	-0.478748	-0.927847	-0.389113	RPL9	0.333333
1.57141	1.57086	3.5302	1.54684	1.86599	1.61366	0.528571	SMC4	1
-0.0587368	-0.414997	0.0805533	-0.39607	-0.407856	-0.840388	-0.396087	RPL32	0.666667
4.10929	1.23872	0	1.2796	1.37988	0.743094	0.394535	CPNE2	0.833333
-0.136613	-0.530069	0.311065	-0.315977	-0.480281	-0.888305	-0.404297	RPS6	0.666667
1.95729	2.39746	4.27747	2.48607	1.57156	1.43048	0.309618	LINC00426	1
0.250809	-0.0651726	0.545678	0.050789	0.145857	0.667574	0.361959	MYL6	0.666667
0	0	0	1.38479	2.46364	2.37634	0.285719	EZH2	0.5
-0.264777	0.154866	0.375391	0.429526	1.01302	0.889883	0.544331	ATP5F1C	0.666667
-0.0813397	0.0170673	-0.27108	0.525321	0.349518	0.253042	0.349274	ARHGDIB	0.333333
0.121022	-0.307864	-0.608476	-0.10997	-0.34902	-0.78273	-0.402081	RPS21	0.666667
-0.0790608	0.232446	-0.347163	-0.271162	-0.104581	-0.502677	-0.434181	MT-ND4L	0.666667
0.919746	0.351055	-0.958331	0.813562	0.288518	0.943563	0.565104	PSME2	0.666667
0.0439754	0.134215	-1.83614	0.322279	0.504479	0.335267	0.364582	RAC2	0.666667
0.711655	2.50466	3.25064	0.322769	1.47291	1.9199	0.585561	FUT8	1
-0.58013	0.00862295	0.272676	0.315639	0.429587	0.664847	0.416701	ARPC3	0.666667
-0.00639599	-0.712982	0.401033	-0.0301548	-0.217999	-0.779284	-0.333508	RPL8	0.666667
0.92519	0.220332	-0.323985	0.268368	0.45634	0.738586	0.408454	PSMB10	0.666667
0	0.695321	2.11916	0.789359	2.03531	1.24748	0.285982	SPATS2L	0.833333
-0.36705	0.382891	-0.00298103	0.30347	0.964641	0.508488	0.557615	ABRACL	0.333333
-0.0393575	0.358055	1.46177	0.18966	0.540161	0.679911	0.528891	HMGB1	0.666667
1.55267	-0.887034	1.63895	1.34694	1.71503	1.24273	0.537042	CARHSP1	0.666667
-0.0372085	0.311432	0.645076	0.170038	0.325124	0.877996	0.461716	PSMB9	0.666667
-0.628997	-1.22718	-0.809729	1.05727	-1.00547	-0.140089	-0.79349	NR4A2	0.666667
-0.428876	0.649537	1.62453	0.608671	1.00017	1.34853	0.5785	ITGA4	0.666667
0.0881864	0.476458	0	0.690849	0.143787	1.83367	0.529148	C12orf75	0.833333
0.0688191	-0.545181	0.0678413	0.00423346	-0.471517	-0.704531	-0.312032	RPS25	0
0.325346	0.647878	-1.78773	1.50805	0.0308585	1.29736	0.599906	HLA-DPB1	0.666667
1.59334	1.25532	0	0.555835	0.170103	0.97558	0.4087	IFI27L2	0.833333
2.01201	1.52908	0	1.93829	2.13551	0.69212	0.282371	HELLS	0.833333
-0.297159	1.22852	0.703625	0.64205	0.865739	0.859896	0.4924	JPT1	0.666667
2.05148	0.995912	0	0.234876	1.50146	1.4185	0.4648	LIMS1	0.833333
0.8973	0.396296	1.04302	1.84546	-0.749427	2.11419	0.477212	HLA-DQA2	0.666667
0	0	0	-3.87279	-1.5569	-0.138368	-0.924892	FCGR3A	0.5
0.19298	-0.523433	0	-1.57349	-1.1017	-1.41049	-0.712908	MYBL1	0.5
0.340106	0.14975	-1.37889	0.413211	0.269208	0.669391	0.380148	EMP3	0.666667
0	0	0	-1.93762	-3.59587	-1.04348	-0.655751	VAV3	0.5
-0.267439	-0.578465	0.264612	-0.447676	-0.43411	-0.780392	-0.349413	TPT1	0.666667
0	2.56195	2.18233	0.0988031	1.36031	1.29565	0.29646	MPST	0.833333
-0.071928	-0.503458	0.0914159	0.26273	-0.461811	-0.558668	-0.405671	TXNIP	0.333333
-0.889869	0.148042	0	0.624135	0.570766	2.31473	0.421122	MIR4435-2HG	0.5
0	0	4.08277	0.122374	2.06016	0.667361	0.3304	LGALS9	0.666667
0.372104	0.892408	0.968007	0.231631	1.01905	0.870728	0.445955	HEBP2	1
2.51585	0.754635	0	1.77408	-0.253442	1.96529	0.271969	CCDC28B	0.5
0	0.188006	0	-0.216821	1.45614	1.83241	0.328454	SNX18	0.333333
0.424757	0.0390564	0.471008	0.198021	0.458886	0.522955	0.435321	PSME1	1
0	0.777471	0	0	0.850059	2.36036	0.259693	AC020659.1	0.5
0.507735	-0.328833	-0.0468377	-0.205006	-0.416149	-0.711817	-0.316106	RPS16	0.666667
0	0	0	-0.978164	-2.15097	-5.86852	-0.941984	CCR7	0.5
-0.368419	0.219346	0.156545	-0.18623	0.0376028	-0.340578	-0.302212	MT-CO2	0
-1.61884	-0.666743	0	-1.46988	-1.61324	1.04341	-0.90458	ZEB2	0.5
2.21383	0.211368	3.25493	-1.10725	1.24758	0.839135	0.308652	PLSCR1	0.666667
-0.115458	-0.164958	-0.533305	-0.0949176	-0.32616	-0.587489	-0.258932	RPL30	1
-1.23298	0.922689	0	-0.177647	1.00386	0.706895	0.5049	CCNDBP1	0.166667
-0.00199026	0.223723	0.336661	0.294868	0.417995	1.03109	0.394896	LSP1	0.666667
0.599488	0.187733	0	0.534119	1.13264	1.29508	0.4623	HLA-DMA	0.833333
0.286771	-0.176184	-0.257661	-0.570603	-0.403564	-1.03531	-0.417739	EEF1G	0.666667
0.711916	-0.172791	-0.0948484	0.306102	0.197402	0.624449	0.303412	CFL1	0.333333
-1.16247	-0.12919	0	-0.222504	0.397899	1.71376	0.687175	LINC01871	-0.166667
0.0240755	-0.420638	0.164075	-0.171609	-0.273568	-0.728439	-0.292707	RPLP2	0.333333
0.234333	1.34173	0.496574	-0.469449	0.545233	0.352211	0.542178	CD7	0.666667
0.259456	-0.215586	0.126422	-0.311602	-0.4341	-0.951813	-0.383581	RPS5	0.333333
0.243933	-0.351618	0.115672	-0.132822	-0.456345	-0.838481	-0.327225	RPL13	0.333333
0	1.79886	1.47968	0	-3.00941	-3.59139	-0.575701	BACH2	0
0.149514	0.487046	1.28145	-0.169199	0.556275	0.238365	0.394135	LIMD2	0.666667
3.43194	1.93229	1.38827	1.53934	1.04751	1.9477	0.320934	TNIP3	1
-0.171219	-0.157594	0.0115887	-0.183293	-0.265931	-0.71841	-0.284307	RPL11	0.666667
0.450851	-0.41118	0.404596	0.231604	-0.127492	-0.930069	-0.445087	MT-ND2	0
0.772389	-0.0797084	-1.12208	0.0905339	0.737696	0.791803	0.470038	SEM1	0.333333
0.125889	0.090421	-1.7278	0.191717	0.141115	0.384961	0.263202	MYL12A	0.666667
-1.85755	0.0572883	1.44899	-0.967708	0.596272	0.397325	0.481545	S100A11	0.333333
1.74949	0.0286704	0	1.04384	0.635277	0.693112	0.427666	FKBP1A	0.833333
0.267842	0.125779	1.17991	0.451503	0.602175	0.582772	0.503871	CRIP1	1
0.530661	0.00921165	0.675708	0.597421	0.473013	0.614328	0.376394	CAPZB	1
0.223913	-0.262853	-0.97979	0.266715	-0.164248	-0.239247	-0.282949	EIF1	0.333333
0	0	0	0.410077	0.655201	0.753805	0.3525	TNFSF10	0.5
1.7329	-0.014665	2.68874	0.930962	1.36706	0.80761	0.508477	GBP1	0.666667
0	0	0	0	0	-5.81028	-0.618493	MAL	0.166667
-1.1335	0.648338	0	0.230329	0.555294	1.72192	0.509574	APOBEC3G	0.5
0.572838	-0.169042	-0.0980044	0.092864	0.624105	0.530489	0.54097	ACTG1	0.333333
-0.441316	1.13684	0	0.82211	0.897441	0.588994	0.399623	COX16	0.5
-1.05543	-0.34606	0.265231	-0.028613	1.22324	0.702972	0.508349	LY6E	0
1.76996	-0.281398	1.20753	0.861336	0.71331	1.41747	0.377339	APOBEC3C	0.666667
1.35448	1.43158	0	1.12309	0.790367	0.53564	0.309963	CHCHD1	0.833333
-0.454516	0.746695	-0.461678	-0.878298	0.288093	1.09201	0.42202	S100A4	0
-0.0852876	-0.579846	0	0.155982	0.550873	0.979888	0.467203	SIT1	0.166667
-0.6166	-2.29486	0	0.523712	-0.990564	-1.20801	-0.585215	KLRG1	0.5
-1.94535	-0.651067	0	0.312792	0.736773	2.9074	0.289862	IFNG	0.166667
0	0	0	2.31974	3.58813	1.8729	0.254047	GRAMD1B	0.5
0.131358	1.52641	-0.690526	-0.452891	-0.367236	1.21797	0.591516	ALOX5AP	0
-0.370023	0.228918	-0.829986	0.0186049	0.415287	1.00485	0.481556	ANXA2	0.333333
-1.14123	-0.280889	-0.540879	0.315668	-0.188368	-0.0278329	-0.32148	DDX5	0.666667
0	-1.81027	0	0	-1.87376	2.07817	-0.67907	ADGRG1	0.166667
-0.160956	-0.159336	-0.362321	-0.454639	-0.151561	-0.682777	-0.261279	RPL18	1
-0.179674	0.0778178	-0.312462	-0.276563	0.220598	0.568142	0.301673	IL2RG	0
-0.0933255	0.275769	0.491759	0.0201219	-0.0321722	-0.320992	-0.301026	MT-CO3	0
2.23144	2.58136	4.7928	1.36984	0.565764	-0.00301249	0.38157	NELL2	0.666667
0.195047	0.104747	0.155446	0.00296259	0.178802	0.626196	0.307338	CD3D	1
0.522649	0.16141	0.891416	0.478045	0.214187	0.512559	0.326029	NDUFA13	1
0.782443	0.543548	-0.0338537	0.349949	0.0261009	0.283934	0.381071	VIM	0.666667
0.906094	1.10419	2.26319	-0.108321	0.945585	0.923322	0.558261	STAT1	0.666667
0.463917	1.93061	0	0.754938	0.695983	0.662285	0.330776	TIMM8B	0.833333
0.0291515	-0.396296	0.413457	-0.12113	-0.27492	-0.759738	-0.266877	RPS23	0.333333
0.350385	0	0	0.258973	-2.35292	-4.09873	-0.392382	SELENOM	0
0.163472	-0.503247	-0.115215	-0.339731	-0.350056	-0.54141	-0.275788	PFDN5	0.666667
1.7026	1.85483	2.8505	0.88251	1.09562	0.982437	0.333312	GGCT	1
-0.115082	0.1908	0.942286	0.458801	0.575569	0.68055	0.41782	LAT	0.666667
-1.12932	0.273079	-1.05209	0.133181	0.690734	1.56888	0.46434	IDH2	0.333333
0.0732876	-0.513594	-0.522438	0.0679152	-0.275019	-0.641913	-0.287684	RPL36	0.333333
1.73291	1.28169	0.00307579	-0.207569	-0.358141	-2.55066	-0.437206	BCL2	0
0.378693	0.840418	0	0.975705	0.952753	0.504553	0.412386	SRM	0.833333
-0.347203	0.222463	-0.326097	-0.395327	-0.574699	-0.357813	-0.311236	RPL37A	0.666667
0.31444	0.277817	-1.17646	0.228642	0.652345	0.918424	0.439061	LCP1	0.666667
0.373523	-0.455343	-0.0264549	-0.0721838	-0.268344	-0.709483	-0.303028	RPS28	0.666667
0.717242	-0.227692	0.0191227	0.146974	0.0272804	0.664242	0.324318	COX6A1	0.666667
0.831097	0.811668	0.228005	-0.0637852	0.770858	0.685076	0.558073	RESF1	0.666667
1.01549	0.804632	0	-1.0495	0.446904	1.00439	0.387396	GYG1	0.5
0.331512	0.10041	-0.283399	0.378435	0.410697	0.420735	0.333828	ACTB	0.666667
-0.396086	0.464777	-1.09367	-0.634225	0.798394	0.854818	0.452949	TXN	0
0.23603	-0.574686	-0.247926	0.0232172	-0.297457	-0.710437	-0.277745	RPL39	0.333333
0.140428	0.369483	0.173824	0.644336	0.664911	0.370907	0.427822	GYPC	1
-1.27402	0	0	-0.582699	0.69084	1.40364	0.439632	KLRC4	0
0.251345	0.233375	1.13367	-0.498913	0.32894	0.387524	0.33014	S100A10	0.666667
-0.802714	-0.0446468	0	0.930413	0.632049	1.17835	0.325587	STX10	0.166667
0	-0.487598	0	2.09349	1.21526	0.813215	0.299442	UTP18	0.333333
-0.391603	0.209974	-0.357662	0.786493	0.370717	0.827582	0.366341	WAS	0.333333
-0.282997	0.377051	-0.403969	0.541496	0.502008	1.29378	0.406625	PYCARD	0.333333
0	0	0	0	0	0	-0.402386	ACTN1	0
0	0	0	-2.50235	0	-0.737008	-0.776151	AC243829.2	0.333333
-0.139772	0.713616	1.13128	0.767164	0.325846	0.462211	0.339138	FYB1	0.666667
0.150674	-0.0928551	0.96274	0.827134	0.679568	0.392771	0.439171	EVI2B	0.666667
1.41873	0.189088	-1.00137	0.558578	0.624654	0.513082	0.425362	BIN1	0.666667
0	-1.22773	0	-2.70699	-2.05331	1.97818	-0.967128	FGFBP2	0.333333

## Sheet: S6. Patient-level DEPs
Supplementary Data 6. Patient-level average log2 fold change of differentially expressed proteins between circulating TR-T and non-TR-T, related to Supplementary Figure 4A
TS04	TS13	TS16	TS19	TS20	TS25	All	Gene	Consistent score
0.600326	1.86169	1.24725	3.66409	-0.218926	-6.05728	1.23515	CD49a	0.333333
-3.14639	0.899586	1.68113	2.63469	1.25543	2.50743	1.21646	CD39	0.666667
2.74221	1.64089	1.11452	2.47661	0.177331	1.73137	1.19632	CD49b	1
1.3039	1.93621	1.52964	0.478395	1.60646	2.04105	1.14788	HLA-DR	1
1.41739	1.79906	1.23296	1.36892	0.473608	-6.05728	1.09237	CD62P	0.666667
2.73018	2.64363	1.05474	0.654056	0.574384	-6.05728	1.04904	CD36	0.666667
1.44568	2.17148	0.936063	0.685594	0.281078	-1.32105	1.0345	CD41	0.666667
2.69022	0.472277	0.122944	2.65488	0.524829	3.52977	0.984974	CD103	1
1.40995	0.932495	1.25407	1.17303	0.738371	1.84545	0.794236	CD71	1
-0.274737	1.50328	0.86945	0.570279	0.550129	-0.0471528	0.774011	CD38	0.333333
1.06247	0.174078	0.433486	1.03887	1.21503	1.76947	0.56087	CD82	1
0.534051	0.874606	0.5307	0.359058	-0.0786736	0.396102	0.449998	CD29	0.666667
0.956935	0.363291	0.696978	0.775308	0.124818	0.968522	0.425916	CD49f	1
1.30663	0.283106	0.609934	0.614638	0.820891	0.0132244	0.419062	CD279	1
1.36257	0.849267	0.397393	0.711776	-0.210776	-0.591459	0.416973	CLEC12A	0.333333
0.901586	0.477475	-0.0543674	0.972058	0.985136	0.438488	0.372254	CD45RO	0.666667
-0.392067	0.536562	0.513358	-0.516692	0.730746	0.140775	0.369822	CD42b	0.333333
2.13028	-0.485757	0.58248	0.208764	0.367199	3.03011	0.325762	CD27	0.666667
0.020346	0.18274	0.0639593	0.088713	0.19726	0.360994	0.320803	CD58	1
0.330721	0.448234	0.105928	0.0909294	0.278253	-0.345243	0.306233	CD18	0.666667
0.983746	0.570495	0.39847	0.43721	0.34305	-0.760614	0.304618	CD195	0.666667
0.641649	0.682704	0.564606	0.181357	0.188095	0.387257	0.299066	CD49d	1
0.652608	0.24554	0.366678	0.518662	0.425412	1.2057	0.266434	CD183	1
-1.23649	0.525659	-0.355609	-0.530185	-0.121744	-1.49489	-0.25524	CX3CR1	0.666667
-0.760442	-0.0245244	-0.428469	-1.07314	-0.15725	-0.894585	-0.26945	CD85j	1
-0.432479	0.0229006	-0.251831	-0.275412	0.0705019	-1.26472	-0.270048	HLA-E	0.333333
-0.0127729	0.0387203	-0.298896	-0.147093	-0.322215	-0.168187	-0.285664	CD3	0.666667
0.162599	0.0393324	-0.136747	-0.433535	-0.189577	-0.278792	-0.370025	TCR-AB	0.333333
0.0467977	-0.186705	-0.118829	-0.224725	0.00637319	-0.284446	-0.37484	CD314	0.333333
0.1618	-0.638802	-0.801312	-1.16903	-0.0662941	-6.05728	-0.411764	CD69	0.666667
-0.257094	-0.83386	-0.901059	-6.05728	-2.60063	-6.05728	-0.816144	CD57	1
-1.43958	-1.54746	-0.585874	-1.62213	0.19899	-6.05728	-0.965044	KLRG1	0.666667
-1.48172	-2.37554	-0.407399	-1.99232	-1.96195	-6.05728	-1.10184	CD45RA	1
-3.18968	0.949468	-1.33386	-1.93284	-0.789728	-6.05728	-1.14507	GPR56	0.666667

## Sheet: S7. DEGs in pre-ICI pTR-T
Supplementary Data 7. Differentially expressed genes of circulating pTR-Ts between responder and non-responder, related to Figure 4C. P values were adjusted for multiple comparisons using the Benjamini–Hochberg method
p_val	avg_log2FC	pct.1	pct.2	p_val_adj	Gene
2.82753e-10	-0.361522	0.162	0.347	1.0349e-05	GRHPR
6.13972e-08	-0.29104	0.167	0.33	0.0022472	MGMT
6.86899e-08	0.391628	0.307	0.175	0.00251412	UTS2
2.39213e-07	-0.292346	0.132	0.272	0.00875543	AKR7A2
4.01613e-07	-0.335303	0.285	0.455	0.0146995	BRD7
1.01733e-06	-0.455442	0.477	0.624	0.0372354	MT2A
2.97165e-06	-0.300164	0.153	0.283	0.108765	MT1E
5.72159e-06	-0.253611	0.745	0.862	0.209416	SUB1
8.17748e-06	-0.260193	0.2	0.334	0.299304	EBP
1.42059e-05	-0.275919	0.373	0.518	0.519948	TKT
1.46762e-05	-0.344312	0.636	0.726	0.537165	SLC25A5
1.73923e-05	0.288451	0.671	0.612	0.636576	BIN1
1.93117e-05	-0.284738	0.175	0.295	0.706827	PRDX3
2.39541e-05	-0.266488	0.252	0.39	0.876744	MIR4435-2HG
3.25103e-05	-0.330273	0.066	0.153	1	MKI67
5.07043e-05	-0.25335	0.192	0.312	1	TNFSF10
5.69787e-05	-0.290827	0.532	0.651	1	DEK
0.000130007	-0.263345	0.233	0.355	1	ERN1
0.000140925	-0.281458	0.501	0.615	1	CYTOR
0.000224066	0.339991	0.244	0.161	1	IER5L
0.000280938	-0.271091	0.649	0.74	1	SEC61B
0.000298818	0.250126	0.622	0.541	1	ITM2A
0.000347227	0.274862	0.734	0.71	1	PAXX
0.000397136	-0.267007	0.995	1	1	GAPDH
0.000441271	-0.444989	0.427	0.536	1	HMGB2
0.000496807	-0.258678	0.071	0.143	1	KLRC2
0.00063357	0.345417	0.534	0.473	1	HLA-DQB1
0.00132535	-0.270156	0.351	0.443	1	HMGA1
0.00133269	0.331933	0.918	0.871	1	IER2
0.00157678	0.260387	0.616	0.564	1	IFITM3
0.00779304	0.264878	0.638	0.571	1	GZMK
0.0100935	0.269671	0.274	0.219	1	PAM
0.0112431	-0.252428	0.074	0.121	1	PCLAF
0.0192593	0.26291	0.318	0.269	1	GBP4
0.032712	0.314019	0.49	0.467	1	IER5
0.0352389	0.251564	0.444	0.398	1	CLDND1
0.0360704	0.29131	0.507	0.492	1	STAT1
0.0371684	-0.346043	0.685	0.746	1	HMGN2
0.0394962	-0.435559	0.17	0.217	1	ZNF683
0.0477759	-0.493326	0.175	0.221	1	STMN1
0.0552675	0.31426	0.11	0.077	1	CCL3
0.762435	-0.348995	0.655	0.657	1	TUBA1B
0.988974	-0.36274	0.458	0.464	1	CCL4

## Sheet: S8. DEPs in preICI pTR-T
Supplementary Data 8. Differentially expressed proteins of circulating pTR-Ts between responder and non-responder, related to Figure 4D. P values were adjusted for multiple comparisons using the Benjamini–Hochberg method.
p_val	avg_log2FC	pct.1	pct.2	p_val_adj	Protein
1.93908e-16	-0.514749	0.953	0.964	2.65653e-14	CD101
7.93518e-11	-0.459222	0.967	0.966	1.08712e-08	HLA-DR
6.88307e-09	-0.491551	0.926	0.957	9.4298e-07	CD38
