# Supplementary material for: Phenotype of circulating tumor-reactive T cells predicts immune checkpoint inhibitor response in non-small cell lung cancer
Source: Nat Commun. 2026 Feb 17;17:2856. doi: 10.1038/s41467-026-69680-x (PMC13022356; doi:10.1038/s41467-026-69680-x)
Supplement: Supplementary file 6 — Source Data [file 41467_2026_69680_MOESM6_ESM.xlsx]

## Sheet: Fig1c
	Stem-like	memory	MAIT	Effector(1)	Effector(2)	Effector(3)	TRM(1)	TRM(2)/Exhausted	Proliferating
TCF7	3.7822	1.01487	2.35222	1.13766	0.415458	0.217515	0.0991678	0.105422
CCR7	3.98515	0.60662	2.7408	0.637223	0.0315851	0.145331	0.0402641	0.101831
SELL	4.47114	0.129761	1.87987	0.532499	0.33084	0.108417	0.110518	0.208666
LEF1	2.66158	0.122418	0.831275	0.128421	0.314512	0.100577	0.0642175	0.0610819
IL7R	9.84174	20.0523	11.9601	2.48385	3.09822	4.11458	0.630132	0.295968
IL2	0.0503283	0.275347	0.0309897	0.0446649	0	0.0368898	0.0125224	0.0179232
GZMK	1.00702	3.79449	7.91037	18.3169	1.38717	2.56471	0.408266	1.24414
EOMES	0.0559104	0.468404	0.263426	1.31477	0.971045	0.335024	0.294073	0.40036
TBX21	0.148566	0.6824	0.639117	0.840601	2.01703	0.892922	0.883343	0.686304
ZEB2	0.13712	1.27716	1.4662	2.57947	6.37826	2.48873	4.85198	3.64097
NKG7	0.550802	7.83746	3.74226	20.334	51.6518	17.639	20.0312	19.8634
GZMH	0.0365811	0.799375	0.55684	6.92106	15.0546	8.87052	4.56523	5.92879
PRF1	0.1666	3.0171	0.792966	2.34598	11.0125	4.8796	5.63589	4.45825
GNLY	0.41915	2.05958	1.76366	0.777718	43.0756	10.5896	26.7114	26.2496
GZMA	0.396474	6.47839	2.45239	12.9337	9.36919	15.65	16.9076	16.9436
GZMB	0.0797287	1.14425	0.60052	4.72255	14.2532	13.899	16.6377	20.157
IFNG	0.21218	1.71296	0.727719	6.93363	3.47071	10.6337	11.5548	13.8906
ITGAE	0.399153	1.48501	0.584149	1.46818	0.368025	4.87731	6.96585	5.67809
LINC02446	3.34982	1.07449	1.10197	2.39814	2.36675	5.9575	5.62462	5.52579
ZNF683	0.0943069	0.569586	0.490695	1.09054	1.03358	6.41176	4.32467	3.4772
HOPX	0.127664	1.76968	0.465174	0.334438	1.60864	2.52523	3.95702	2.32149
ID2	2.36399	9.38082	3.96996	4.14128	5.51867	7.42314	10.7919	6.48052
TOX	0.237043	0.745085	0.358716	1.61037	0.834003	1.30369	3.85505	2.79692
PDCD1	0.100429	0.396701	0.251915	0.554643	0.146514	1.07969	1.81634	1.30429
HAVCR2	0.0889379	0.0578552	0.0617111	0.23398	0.140436	0.986454	3.08302	2.02688
LAG3	0.515019	1.6742	1.06227	2.88565	1.21679	4.45031	7.07963	5.36948
TIGIT	0.398839	0.136829	0.708855	1.76586	1.19516	1.63034	6.19265	3.35254
CTLA4	0.49845	0.180308	0.331225	0.626987	0.0526887	1.79694	4.97592	3.04844
PCNA	0.252694	0.279164	0.298613	0.349292	0.289045	0.319927	0.361011	2.32436
MCM6	0.313125	0.376594	0.33522	0.275197	0.178905	0.336884	0.617732	1.6094
MKI67	0.0102438	0.0181357	0.00432519	0.0445288	0.00989455	0.108525	0.151625	5.20772
TOP2A	0.0219727	0.0318898	0.0303269	0.0718856	0.0162742	0.0562711	0.0667698	2.72928

## Sheet: SuppleFig2
slide	patient	tile	CD8+	CD8-	area,mm^2	CD8percent	CD8area
H20-05672-4	TS04	1	2979	24629	3.49	10.7904	853.582
H20-05672-4	TS04	2	2396	30414	3.96	7.30265	605.051
H20-05672-4	TS04	3	4735	39285	6.43	10.7565	736.392
H20-05672-6	TS04	1	3247	20128	2.97	13.8909	1093.27
H20-05672-6	TS04	2	2751	23344	2.93	10.5422	938.908
H20-05672-6	TS04	3	4130	33389	4.17	11.0078	990.408
H20-05763-1	TS05	1	3529	46377	8.89	7.07129	396.963
H20-05763-1	TS05	2	9267	68521	11.1	11.9131	834.865
H20-05763-1	TS05	3	16183	72299	13.8	18.2896	1172.68
H20-05763-2	TS05	1	5533	62783	11	8.09913	503
H20-05763-2	TS05	2	8664	60785	11	12.4753	787.636
H20-05763-2	TS05	3	10550	62889	12.4	14.3657	850.806
H20-05394-4	TS06	1	788	22111	3.3	3.4412	238.788
H20-05394-4	TS06	2	1424	33690	7.54	4.05536	188.859
H20-05394-4	TS06	3	1955	39737	6.6	4.68915	296.212
H20-05394-5	TS06	1	229	20799	6.12	1.08902	37.4183
H20-05394-5	TS06	2	2183	29056	4.45	6.98806	490.562
H20-05394-5	TS06	3	4952	33660	5.43	12.825	911.971
H20-06403-4	TS07	1	107	7066	2.39	1.49171	44.7699
H20-06403-4	TS07	2	7	3464	0.94	0.201671	7.44681
H20-06403-4	TS07	3	107	7066	2.39	1.49171	44.7699
H20-06403-17	TS07	1	2062	25509	7.55	7.47887	273.113
H20-06403-17	TS07	2	6609	33282	7.7	16.5676	858.312
H20-06403-17	TS07	3	42	8765	3.54	0.476893	11.8644
H20-10279-4	TS11	1	3224	23855	4.13	11.9059	780.63
H20-10279-4	TS11	2	3382	27803	5.15	10.845	656.699
H20-10279-4	TS11	3	3239	28472	5.22	10.2141	620.498
H20-10279-6	TS11	1	3241	30642	4.99	9.56527	649.499
H20-10279-6	TS11	2	4032	31584	5.66	11.3208	712.367
H20-10279-6	TS11	3	8582	33619	6.7	20.336	1280.9
H20-00922-3	TS13	1	7905	9064	2.44	46.5849	3239.75
H20-00922-3	TS13	2	10622	19368	4.18	35.4185	2541.15
H20-00922-3	TS13	3	15401	23126	4.64	39.9746	3319.18
H20-00922-4	TS13	1	7033	16430	2.97	29.9749	2368.01
H20-00922-4	TS13	2	11780	17142	4.92	40.7302	2394.31
H20-00922-4	TS13	3	16600	31810	6.37	34.2904	2605.97
H21-04162-4	TS16	1	10494	29354	5.09	26.3351	2061.69
H21-04162-4	TS16	2	13317	29306	6.29	31.2437	2117.17
H21-04162-4	TS16	3	13136	38525	7.22	25.4273	1819.39
H21-04162-5	TS16	1	7083	47399	8.8	13.0006	804.886
H21-04162-5	TS16	2	16568	54880	10.8	23.1889	1534.07
H21-04162-5	TS16	3	24801	65739	13.5	27.3923	1837.11
H22-07165-3	TS17	1	5256	22639	3.83	18.8421	1372.32
H22-07165-3	TS17	2	1648	18024	3.7	8.37739	445.405
H22-07165-3	TS17	3	778	19587	3.48	3.82028	223.563
H22-07165-4	TS17	1	7455	29253	4.79	20.3089	1556.37
H22-07165-4	TS17	2	3312	33766	10	8.93252	331.2
H22-07165-4	TS17	3	12350	53895	9.48	18.6429	1302.74
H22-07211-8	TS18	1	3714	28866	4.87	11.3996	762.628
H22-07211-8	TS18	2	3411	35407	4.83	8.78716	706.211
H22-07211-8	TS18	3	4007	24518	4.87	14.0473	822.793
H22-07211-9	TS18	1	2169	22451	5.84	8.80991	371.404
H22-07211-9	TS18	2	5582	42558	8.74	11.5953	638.673
H22-07211-9	TS18	3	5119	46953	7.6	9.83062	673.553
H22-08153-6	TS19	1	5139	18146	3.55	22.07	1447.61
H22-08153-6	TS19	2	9545	26535	5.69	26.4551	1677.5
H22-08153-6	TS19	3	9236	33625	6.8	21.5487	1358.24
H22-08153-7	TS19	1	16478	45301	8.98	26.6725	1834.97
H22-08153-7	TS19	2	14228	28412	5.48	33.3677	2596.35
H22-08153-7	TS19	3	17751	80387	14.6	18.0878	1215.82
H22-08408-1	TS20	1	16830	98277	24.5	14.6212	686.939
H22-08408-1	TS20	2	9638	32603	7.9	22.8167	1220
H22-08408-1	TS20	3	8343	36186	9.98	18.7361	835.972
H22-08408-2	TS20	1	1718	13713	2.75	11.1334	624.727
H22-08408-2	TS20	2	2326	14190	2.72	14.0833	855.147
H22-08408-2	TS20	3	3349	22003	4.43	13.21	755.982
H22-09688-5	TS25	1	2630	23382	5.72	10.1107	459.79
H22-09688-5	TS25	2	6829	45760	10	12.9856	682.9
H22-09688-5	TS25	3	19753	51254	11.3	27.8184	1748.05
H22-09688-6	TS25	1	21397	79185	22.8	21.2732	938.465
H22-09688-6	TS25	2	12071	77976	19.7	13.4052	612.741
H22-09688-6	TS25	3	25055	73430	19.8	25.4404	1265.4

## Sheet: Fig2c
pt	group	not	trt	prop	prop2
<fct>	<fct>	<int>	<int>	<dbl>	<dbl>
TS04	All	6891	4	0.00058	0.00058
TS05	All	3368	0	0	0.0001
TS07	All	200	0	0	0.0001
TS13	All	2384	12	0.00501	0.00501
TS16	All	8321	2	0.00024	0.00024
TS17	All	6890	0	0	0.0001
TS19	All	3470	13	0.00373	0.00373
TS20	All	8287	55	0.00659	0.00659
TS25	All	6602	73	0.0109	0.0109
TS04	2311	1609	3	0.00186	0.00186
TS05	2311	1046	0	0	0.0001
TS07	2311	111	0	0	0.0001
TS13	2311	832	7	0.00834	0.00834
TS16	2311	1635	0	0	0.0001
TS17	2311	1114	0	0	0.0001
TS19	2311	579	11	0.0186	0.0186
TS20	2311	1514	36	0.0232	0.0232
TS25	2311	1399	47	0.0325	0.0325

## Sheet: Fig2F
Up
	ONTOLOGY	ID	Description	GeneRatio	BgRatio	pvalue	p.adjust	qvalue	geneID	Count
GO:0002399	BP	GO:0002399	MHC class II protein complex assembly	"7/53"	14/17176	5.95447e-15	4.79335e-12	3.56015e-12	HLA-DRA/HLA-DRB5/HLA-DRB1/HLA-DQB1/HLA-DPA1/HLA-DQA1/HLA-DPB1	7
GO:0050863	BP	GO:0050863	regulation of T cell activation	16/53	366/17176	9.45628e-15	5.07487e-12	3.76924e-12	HLA-DRA/CD74/CCL5/HLA-DRB5/HLA-DRB1/CORO1A/CD27/HLA-DQB1/SLAMF1/HLA-DPA1/ZNF683/HLA-DQA1/CD2/LAG3/HMGB1/HLA-DPB1	16
GO:0007159	BP	GO:0007159	leukocyte cell-cell adhesion	16/53	394/17176	2.97323e-14	7.97817e-12	5.9256e-12	HLA-DRA/CD74/CCL5/HLA-DRB5/HLA-DRB1/CORO1A/CD27/HLA-DQB1/SLAMF1/HLA-DPA1/HLA-DQA1/ITGB1/LAG3/HMGB1/ITGA4/HLA-DPB1	16
Down
GO:0030595	BP	GO:0030595	leukocyte chemotaxis	"4/16"	233/17176	5.28379e-05	0.0166956	0.0103365	CXCR4/DUSP1/VAV3/CCR7	4
GO:0050900	BP	GO:0050900	leukocyte migration	"4/16"	386/17176	0.000368896	0.030297	0.0187572	CXCR4/DUSP1/VAV3/CCR7	4

## Sheet: Fig2I
	finalclonotype	pt	name	value	value2
1	TS04_clonotype_6	TS04	clone.freq.enrich	0.00295567	0.00295567
2	TS04_clonotype_6	TS04	clone.freq.pbmc	0.000580131	0.000580131
3	TS13_clonotype_4247	TS13	clone.freq.enrich	0.0206928	0.0206928
4	TS13_clonotype_4247	TS13	clone.freq.pbmc	0.00125209	0.00125209
5	TS13_clonotype_4249	TS13	clone.freq.enrich	0.00269906	0.00269906
6	TS13_clonotype_4249	TS13	clone.freq.pbmc	0.00125209	0.00125209
7	TS13_clonotype_4251	TS13	clone.freq.enrich	0.00179937	0.00179937
8	TS13_clonotype_4251	TS13	clone.freq.pbmc	0.000417362	0.000417362
9	TS13_clonotype_4254	TS13	clone.freq.enrich	0.00134953	0.00134953
10	TS13_clonotype_4254	TS13	clone.freq.pbmc	0.000417362	0.000417362
11	TS13_clonotype_4255	TS13	clone.freq.enrich	0.00404858	0.00404858
12	TS13_clonotype_4255	TS13	clone.freq.pbmc	0	0.0001
13	TS13_clonotype_4261	TS13	clone.freq.enrich	0.000449843	0.000449843
14	TS13_clonotype_4261	TS13	clone.freq.pbmc	0	0.0001
15	TS13_clonotype_4262	TS13	clone.freq.enrich	0.00674764	0.00674764
16	TS13_clonotype_4262	TS13	clone.freq.pbmc	0.000417362	0.000417362
17	TS13_clonotype_4263	TS13	clone.freq.enrich	0.014395	0.014395
18	TS13_clonotype_4263	TS13	clone.freq.pbmc	0.000834725	0.000834725
19	TS13_clonotype_4264	TS13	clone.freq.enrich	0	0.0001
20	TS13_clonotype_4264	TS13	clone.freq.pbmc	0.000417362	0.000417362
21	TS13_clonotype_4265	TS13	clone.freq.enrich	0.000899685	0.000899685
22	TS13_clonotype_4265	TS13	clone.freq.pbmc	0	0.0001
23	TS13_clonotype_4267	TS13	clone.freq.enrich	0.00539811	0.00539811
24	TS13_clonotype_4267	TS13	clone.freq.pbmc	0	0.0001
25	TS13_clonotype_4271	TS13	clone.freq.enrich	0.00179937	0.00179937
26	TS13_clonotype_4271	TS13	clone.freq.pbmc	0	0.0001
27	TS13_clonotype_4278	TS13	clone.freq.enrich	0.00134953	0.00134953
28	TS13_clonotype_4278	TS13	clone.freq.pbmc	0	0.0001
29	TS13_clonotype_4297	TS13	clone.freq.enrich	0.00269906	0.00269906
30	TS13_clonotype_4297	TS13	clone.freq.pbmc	0	0.0001
31	TS13_clonotype_4301	TS13	clone.freq.enrich	0.00179937	0.00179937
32	TS13_clonotype_4301	TS13	clone.freq.pbmc	0	0.0001
33	TS13_clonotype_4312	TS13	clone.freq.enrich	0.00134953	0.00134953
34	TS13_clonotype_4312	TS13	clone.freq.pbmc	0	0.0001
35	TS16_clonotype_4786	TS16	clone.freq.enrich	0.000887784	0.000887784
36	TS16_clonotype_4786	TS16	clone.freq.pbmc	0.000240298	0.000240298
37	TS16_clonotype_4810	TS16	clone.freq.enrich	0.000177557	0.000177557
38	TS16_clonotype_4810	TS16	clone.freq.pbmc	0	0.0001
39	TS17_clonotype_5624	TS17	clone.freq.enrich	0.00145138	0.00145138
40	TS17_clonotype_5624	TS17	clone.freq.pbmc	0	0.0001
41	TS17_clonotype_5646	TS17	clone.freq.enrich	0.00145138	0.00145138
42	TS17_clonotype_5646	TS17	clone.freq.pbmc	0	0.0001
43	TS19_clonotype_5729	TS19	clone.freq.enrich	0.00398406	0.00398406
44	TS19_clonotype_5729	TS19	clone.freq.pbmc	0	0.0001
45	TS19_clonotype_5736	TS19	clone.freq.enrich	0.00199203	0.00199203
46	TS19_clonotype_5736	TS19	clone.freq.pbmc	0.000287109	0.000287109
47	TS19_clonotype_5760	TS19	clone.freq.enrich	0.00398406	0.00398406
48	TS19_clonotype_5760	TS19	clone.freq.pbmc	0.0031582	0.0031582
49	TS19_clonotype_5789	TS19	clone.freq.enrich	0	0.0001
50	TS19_clonotype_5789	TS19	clone.freq.pbmc	0.000287109	0.000287109
51	TS20_clonotype_5870	TS20	clone.freq.enrich	0.0130368	0.0130368
52	TS20_clonotype_5870	TS20	clone.freq.pbmc	0.00527451	0.00527451
53	TS20_clonotype_5877	TS20	clone.freq.enrich	0	0.0001
54	TS20_clonotype_5877	TS20	clone.freq.pbmc	0.000119875	0.000119875
55	TS20_clonotype_5927	TS20	clone.freq.enrich	0.00690184	0.00690184
56	TS20_clonotype_5927	TS20	clone.freq.pbmc	0.00119875	0.00119875
57	TS25_clonotype_6485	TS25	clone.freq.enrich	0.0230196	0.0230196
58	TS25_clonotype_6485	TS25	clone.freq.pbmc	0.00374532	0.00374532
59	TS25_clonotype_6486	TS25	clone.freq.enrich	0.0013541	0.0013541
60	TS25_clonotype_6486	TS25	clone.freq.pbmc	0	0.0001
61	TS25_clonotype_6489	TS25	clone.freq.enrich	0.000677048	0.000677048
62	TS25_clonotype_6489	TS25	clone.freq.pbmc	0	0.0001
63	TS25_clonotype_6490	TS25	clone.freq.enrich	0.0257278	0.0257278
64	TS25_clonotype_6490	TS25	clone.freq.pbmc	0.00194757	0.00194757
65	TS25_clonotype_6491	TS25	clone.freq.enrich	0.00473934	0.00473934
66	TS25_clonotype_6491	TS25	clone.freq.pbmc	0.000449438	0.000449438
67	TS25_clonotype_6492	TS25	clone.freq.enrich	0	0.0001
68	TS25_clonotype_6492	TS25	clone.freq.pbmc	0.000149813	0.000149813
69	TS25_clonotype_6500	TS25	clone.freq.enrich	0.0013541	0.0013541
70	TS25_clonotype_6500	TS25	clone.freq.pbmc	0.000149813	0.000149813
71	TS25_clonotype_6509	TS25	clone.freq.enrich	0.013541	0.013541
72	TS25_clonotype_6509	TS25	clone.freq.pbmc	0.00164794	0.00164794
73	TS25_clonotype_6517	TS25	clone.freq.enrich	0.0121869	0.0121869
74	TS25_clonotype_6517	TS25	clone.freq.pbmc	0.00149813	0.00149813
75	TS25_clonotype_6519	TS25	clone.freq.enrich	0.000677048	0.000677048
76	TS25_clonotype_6519	TS25	clone.freq.pbmc	0.000149813	0.000149813
77	TS25_clonotype_6520	TS25	clone.freq.enrich	0.00270819	0.00270819
78	TS25_clonotype_6520	TS25	clone.freq.pbmc	0.000299625	0.000299625
79	TS25_clonotype_6522	TS25	clone.freq.enrich	0.0013541	0.0013541
80	TS25_clonotype_6522	TS25	clone.freq.pbmc	0.000149813	0.000149813
81	TS25_clonotype_6524	TS25	clone.freq.enrich	0.0013541	0.0013541
82	TS25_clonotype_6524	TS25	clone.freq.pbmc	0.000749064	0.000749064

## Sheet: SuppleFig5d
Sample	T alone	T2	T2MART1uM	T2MART10uM	mel501	mel1300	MDA231
1	0	0	105.329	458.356	597.707	86.6066	0
2	0	0	98.0482	487.896	591.466	74.3328	0
3	0	0	100.129	504.539	583.145	69.5481	0

## Sheet: SuppleFig5h
	value	auc
1	TRTPBL	0.8235
2	Rami	0.6652
3	CD279	0.8706
4	CD103	0.653
5	trtpbl	0.7835
6	itopos	0.8329
7	neotcr8	0.4854
8	hanada	0.5193

## Sheet: Fig3cd, Supl6
	finalclonotype	organ	exh	naive	CD49a	CD49b	HLADR	CD45RA	pseudotime	pt
1	TS04_clonotype_6	PBMC	0.0911	0.225556	6.74184	7.10672	3.8439	2.01659	3.39152	TS04
2	TS04_clonotype_6	TIL	0.179907	0.0122778	9.05148	5.93162	7.6419	2.38017	8.40394	TS04
3	TS13_clonotype_4247	PBMC	0.0980222	0.0812963	12.3253	14.1799	7.75112	0.603138	0.0214002	TS13
4	TS13_clonotype_4247	TIL	0.229977	0.00548001	12.7552	7.69262	4.05116	1.13346	7.98756	TS13
5	TS13_clonotype_4249	PBMC	0.0165556	0.348407	41.6348	6.23713	-0.0372188	3.43687	3.06573	TS13
6	TS13_clonotype_4249	TIL	0.235504	0.0298507	14.9501	10.3358	3.9648	2.26079	15.1899	TS13
7	TS13_clonotype_4251	PBMC	0.0890667	0	23.6495	16.7029	5.65739	1.72534	2.80924	TS13
8	TS13_clonotype_4251	TIL	0.180372	0.00658114	12.3843	4.71417	4.00378	2.30699	6.97792	TS13
9	TS13_clonotype_4254	PBMC	0.0166667	0.146333	11.9379	14.6604	7.70717	0.310056	9.19711	TS13
10	TS13_clonotype_4254	TIL	0.211634	0.0146147	12.6404	5.01388	4.33563	1.07689	12.5468	TS13
11	TS13_clonotype_4262	PBMC	0.13	0	30.5918	29.322	20.6625	1.07923	30.9368	TS13
12	TS13_clonotype_4262	TIL	0.408254	0.0123866	14.4669	14.233	3.87305	1.30457	19.4097	TS13
13	TS13_clonotype_4263	PBMC	0.0903667	0.101889	1.64174	7.47922	5.0691	1.91251	3.81442e-05	TS13
14	TS13_clonotype_4263	TIL	0.348226	0.0140671	13.7415	11.3641	4.24648	1.1461	17.1518	TS13
15	TS13_clonotype_4264	PBMC	0.157933	0.186111	43.7102	32.3692	-0.14655	1.38748	8.85034	TS13
16	TS13_clonotype_4264	TIL	0.318811	0.0102756	15.5979	11.0795	3.85397	1.57986	17.2337	TS13
17	TS16_clonotype_4786	PBMC	0.0984333	0.595833	-0.30019	4.39648	12.6972	-1.16861	3.66285e-05	TS16
18	TS16_clonotype_4786	TIL	0.400369	0.0288902	8.81156	10.5936	4.69774	0.709558	18.4725	TS16
19	TS19_clonotype_5736	PBMC	0.0042	0.0866667	1.80221	2.57845	1.62026	1.22704	3.48602e-05	TS19
20	TS19_clonotype_5736	TIL	0.404253	0.0150222	4.98254	3.7959	3.84802	1.61011	14.9873	TS19
21	TS19_clonotype_5760	PBMC	0.106958	0.177182	1.54611	1.63548	5.49161	0.548673	5.94069	TS19
22	TS19_clonotype_5760	TIL	0.0942	0.0633333	1.88118	2.26506	5.06086	1.20398	6.3557	TS19
23	TS19_clonotype_5789	PBMC	0.0417333	0.396778	2.40808	0.375608	1.70981	0.59636	3.58707e-05	TS19
24	TS19_clonotype_5789	TIL	0.388422	0	10.197	8.0051	3.54293	1.35502	18.3188	TS19
25	TS20_clonotype_5870	PBMC	0.0720227	0.219505	5.91562	4.41488	6.74593	2.96361	4.98004	TS20
26	TS20_clonotype_5870	TIL	0.121561	0.140086	6.5303	2.64694	6.14756	3.41046	4.98544	TS20
27	TS20_clonotype_5877	PBMC	0.084	0.281	33.9642	2.18603	1.27662	0.902561	9.51389	TS20
28	TS20_clonotype_5877	TIL	0.204286	0.118827	10.4742	2.44976	3.96392	3.70438	10.6335	TS20
29	TS20_clonotype_5927	PBMC	0.0892333	0.114944	4.83791	3.73011	4.41862	1.26801	6.40233	TS20
30	TS20_clonotype_5927	TIL	0.177073	0.0460111	8.09944	2.36857	5.2971	2.9732	6.27876	TS20
31	TS25_clonotype_6485	PBMC	0.110523	0.118351	3.96598	4.28724	9.99935	0.00494099	4.22228	TS25
32	TS25_clonotype_6485	TIL	0.251021	0.0224399	11.8265	9.30038	6.81812	3.6741	9.22017	TS25
33	TS25_clonotype_6490	PBMC	0.136549	0.137308	7.75036	3.71896	5.89224	0.659884	1.49283	TS25
34	TS25_clonotype_6490	TIL	0.395654	0.0230705	14.1654	16.1785	7.23151	4.04054	20.6068	TS25
35	TS25_clonotype_6491	PBMC	0.106733	0.0466296	15.9808	3.74556	5.60199	0.0201229	0.529881	TS25
36	TS25_clonotype_6491	TIL	0.339237	0.0155464	13.792	12.8884	6.96817	3.83728	20.6606	TS25
37	TS25_clonotype_6492	PBMC	0.132	0.149556	1.64328	-0.0897333	1.94294	3.37046	1.86932e-05	TS25
38	TS25_clonotype_6492	TIL	0.338551	0.0481746	13.5573	13.411	7.05817	3.71833	20.7413	TS25
39	TS25_clonotype_6500	PBMC	0.0437333	0.323556	4.0634	5.53169	8.23579	0.623119	4.89509	TS25
40	TS25_clonotype_6500	TIL	0.209563	0.0444608	10.3298	5.10332	6.74638	3.94291	10.1197	TS25
41	TS25_clonotype_6509	PBMC	0.0979152	0.0879192	8.24909	5.57332	8.44262	0.446685	5.08592	TS25
42	TS25_clonotype_6509	TIL	0.355533	0.0232278	14.8684	14.977	7.32624	3.75412	22.9569	TS25
43	TS25_clonotype_6517	PBMC	0.138373	0.0927778	1.39715	3.88959	5.44532	0.753076	4.00474	TS25
44	TS25_clonotype_6517	TIL	0.173533	0.0484709	7.13735	5.60905	6.94423	4.17926	7.12303	TS25
45	TS25_clonotype_6519	PBMC	0.3722	0	24.1432	12.0092	4.19838	-0.209068	12.9043	TS25
46	TS25_clonotype_6519	TIL	0.324348	0.0147391	13.2416	13.6942	6.23785	3.34683	19.4272	TS25
47	TS25_clonotype_6520	PBMC	0.212967	0.133056	8.59272	3.38696	9.3456	0.841054	2.45848	TS25
48	TS25_clonotype_6520	TIL	0.322736	0.0450463	9.54035	7.72239	7.24496	4.19867	13.1898	TS25
49	TS25_clonotype_6522	PBMC	0	0	15.3858	9.07878	2.90082	1.05249	9.19711	TS25
50	TS25_clonotype_6522	TIL	0.301049	0.0124854	12.0049	13.4605	7.28345	3.9598	13.5935	TS25
51	TS25_clonotype_6524	PBMC	0.0687467	0.0881111	2.08054	1.09084	3.28068	2.95643	1.96332	TS25
52	TS25_clonotype_6524	TIL	0.381288	0.0144269	14.0076	15.0705	6.17739	3.17905	19.8736	TS25

## Sheet: Supl7b
cluster	pt	responder_pt_prepost	responder_prepost	total	count	freq	line	group	newx	box
6	G8_NR	G8_NR_Post	PostNR	3843	867	22.5605	G8_NR_6	NR_post	7.3	PostNR_6
0	G20_R	G20_R_Post	PostR	24389	7906	32.4163	G20_R_0	R_post	0.9	PostR_0
6	G30_NR	G30_NR_Post	PostNR	15621	5507	35.2538	G30_NR_6	NR_post	7.3	PostNR_6
3	G30_NR	G30_NR_Post	PostNR	15621	1539	9.85212	G30_NR_3	NR_post	4.3	PostNR_3
2	G17_R	G17_R_Post	PostR	17050	5197	30.4809	G17_R_2	R_post	2.9	PostR_2
4	G38_R	G38_R_Post	PostR	19492	2158	11.0712	G38_R_4	R_post	4.9	PostR_4
2	G37_NR	G37_NR_Post	PostNR	16358	2313	14.1399	G37_NR_2	NR_post	3.3	PostNR_2
9	G30_NR	G30_NR_Post	PostNR	15621	773	4.94847	G30_NR_9	NR_post	10.3	PostNR_9
3	G38_R	G38_R_Post	PostR	19492	2038	10.4556	G38_R_3	R_post	3.9	PostR_3
10	G16_R	G16_R_Post	PostR	8651	179	2.06912	G16_R_10	R_post	10.9	PostR_10
5	G17_R	G17_R_Post	PostR	17050	1208	7.08504	G17_R_5	R_post	5.9	PostR_5
5	G37_NR	G37_NR_Post	PostNR	16358	1397	8.54016	G37_NR_5	NR_post	6.3	PostNR_5
3	G17_R	G17_R_Post	PostR	17050	1928	11.3079	G17_R_3	R_post	3.9	PostR_3
1	G20_R	G20_R_Post	PostR	24389	5542	22.7234	G20_R_1	R_post	1.9	PostR_1
8	G20_R	G20_R_Post	PostR	24389	3078	12.6204	G20_R_8	R_post	8.9	PostR_8
5	G38_R	G38_R_Post	PostR	19492	2320	11.9023	G38_R_5	R_post	5.9	PostR_5
8	G17_R	G17_R_Post	PostR	17050	269	1.57771	G17_R_8	R_post	8.9	PostR_8
8	G30_NR	G30_NR_Post	PostNR	15621	621	3.97542	G30_NR_8	NR_post	9.3	PostNR_8
1	G37_NR	G37_NR_Post	PostNR	16358	2166	13.2412	G37_NR_1	NR_post	2.3	PostNR_1
4	G37_NR	G37_NR_Post	PostNR	16358	2588	15.821	G37_NR_4	NR_post	5.3	PostNR_4
10	G37_NR	G37_NR_Post	PostNR	16358	201	1.22876	G37_NR_10	NR_post	11.3	PostNR_10
8	G38_R	G38_R_Post	PostR	19492	3668	18.818	G38_R_8	R_post	8.9	PostR_8
0	G37_NR	G37_NR_Post	PostNR	16358	2224	13.5958	G37_NR_0	NR_post	1.3	PostNR_0
7	G38_R	G38_R_Post	PostR	19492	1320	6.77201	G38_R_7	R_post	7.9	PostR_7
1	G17_R	G17_R_Post	PostR	17050	1528	8.96188	G17_R_1	R_post	1.9	PostR_1
2	G8_NR	G8_NR_Post	PostNR	3843	620	16.1332	G8_NR_2	NR_post	3.3	PostNR_2
6	G20_R	G20_R_Post	PostR	24389	1978	8.11021	G20_R_6	R_post	6.9	PostR_6
0	G17_R	G17_R_Post	PostR	17050	2498	14.651	G17_R_0	R_post	0.9	PostR_0
6	G58_NR	G58_NR_Post	PostNR	11475	4016	34.9978	G58_NR_6	NR_post	7.3	PostNR_6
3	G8_NR	G8_NR_Post	PostNR	3843	242	6.29716	G8_NR_3	NR_post	4.3	PostNR_3
2	G16_R	G16_R_Post	PostR	8651	574	6.63507	G16_R_2	R_post	2.9	PostR_2
2	G38_R	G38_R_Post	PostR	19492	1456	7.46973	G38_R_2	R_post	2.9	PostR_2
0	G38_R	G38_R_Post	PostR	19492	1544	7.9212	G38_R_0	R_post	0.9	PostR_0
9	G38_R	G38_R_Post	PostR	19492	1272	6.52575	G38_R_9	R_post	9.9	PostR_9
0	G16_R	G16_R_Post	PostR	8651	2432	28.1124	G16_R_0	R_post	0.9	PostR_0
2	G30_NR	G30_NR_Post	PostNR	15621	3597	23.0267	G30_NR_2	NR_post	3.3	PostNR_2
6	G37_NR	G37_NR_Post	PostNR	16358	1010	6.17435	G37_NR_6	NR_post	7.3	PostNR_6
4	G58_NR	G58_NR_Post	PostNR	11475	347	3.02397	G58_NR_4	NR_post	5.3	PostNR_4
7	G30_NR	G30_NR_Post	PostNR	15621	578	3.70015	G30_NR_7	NR_post	8.3	PostNR_7
0	G58_NR	G58_NR_Post	PostNR	11475	1154	10.0566	G58_NR_0	NR_post	1.3	PostNR_0
7	G37_NR	G37_NR_Post	PostNR	16358	618	3.77797	G37_NR_7	NR_post	8.3	PostNR_7
4	G20_R	G20_R_Post	PostR	24389	401	1.64418	G20_R_4	R_post	4.9	PostR_4
5	G8_NR	G8_NR_Post	PostNR	3843	693	18.0328	G8_NR_5	NR_post	6.3	PostNR_5
5	G20_R	G20_R_Post	PostR	24389	1198	4.91205	G20_R_5	R_post	5.9	PostR_5
5	G16_R	G16_R_Post	PostR	8651	1157	13.3742	G16_R_5	R_post	5.9	PostR_5
3	G20_R	G20_R_Post	PostR	24389	1481	6.07241	G20_R_3	R_post	3.9	PostR_3
4	G17_R	G17_R_Post	PostR	17050	2911	17.0733	G17_R_4	R_post	4.9	PostR_4
9	G20_R	G20_R_Post	PostR	24389	680	2.78814	G20_R_9	R_post	9.9	PostR_9
0	G30_NR	G30_NR_Post	PostNR	15621	686	4.39152	G30_NR_0	NR_post	1.3	PostNR_0
8	G37_NR	G37_NR_Post	PostNR	16358	2039	12.4648	G37_NR_8	NR_post	9.3	PostNR_8
6	G38_R	G38_R_Post	PostR	19492	2357	12.0921	G38_R_6	R_post	6.9	PostR_6
9	G8_NR	G8_NR_Post	PostNR	3843	129	3.35675	G8_NR_9	NR_post	10.3	PostNR_9
1	G16_R	G16_R_Post	PostR	8651	1341	15.5011	G16_R_1	R_post	1.9	PostR_1
6	G16_R	G16_R_Post	PostR	8651	1003	11.594	G16_R_6	R_post	6.9	PostR_6
3	G37_NR	G37_NR_Post	PostNR	16358	1145	6.99963	G37_NR_3	NR_post	4.3	PostNR_3
2	G20_R	G20_R_Post	PostR	24389	890	3.64919	G20_R_2	R_post	2.9	PostR_2
1	G30_NR	G30_NR_Post	PostNR	15621	738	4.72441	G30_NR_1	NR_post	2.3	PostNR_1
1	G58_NR	G58_NR_Post	PostNR	11475	1598	13.9259	G58_NR_1	NR_post	2.3	PostNR_1
11	G30_NR	G30_NR_Post	PostNR	15621	321	2.05493	G30_NR_11	NR_post	12.3	PostNR_11
11	G58_NR	G58_NR_Post	PostNR	11475	279	2.43137	G58_NR_11	NR_post	12.3	PostNR_11
7	G20_R	G20_R_Post	PostR	24389	568	2.32892	G20_R_7	R_post	7.9	PostR_7
1	G38_R	G38_R_Post	PostR	19492	1031	5.28935	G38_R_1	R_post	1.9	PostR_1
3	G58_NR	G58_NR_Post	PostNR	11475	759	6.61438	G58_NR_3	NR_post	4.3	PostNR_3
1	G8_NR	G8_NR_Post	PostNR	3843	164	4.2675	G8_NR_1	NR_post	2.3	PostNR_1
3	G16_R	G16_R_Post	PostR	8651	445	5.14391	G16_R_3	R_post	3.9	PostR_3
2	G58_NR	G58_NR_Post	PostNR	11475	1366	11.9041	G58_NR_2	NR_post	3.3	PostNR_2
5	G58_NR	G58_NR_Post	PostNR	11475	503	4.38344	G58_NR_5	NR_post	6.3	PostNR_5
6	G17_R	G17_R_Post	PostR	17050	106	0.621701	G17_R_6	R_post	6.9	PostR_6
5	G30_NR	G30_NR_Post	PostNR	15621	676	4.32751	G30_NR_5	NR_post	6.3	PostNR_5
8	G16_R	G16_R_Post	PostR	8651	652	7.5367	G16_R_8	R_post	8.9	PostR_8
11	G8_NR	G8_NR_Post	PostNR	3843	128	3.33073	G8_NR_11	NR_post	12.3	PostNR_11
7	G58_NR	G58_NR_Post	PostNR	11475	189	1.64706	G58_NR_7	NR_post	8.3	PostNR_7
14	G30_NR	G30_NR_Post	PostNR	15621	148	0.947443	G30_NR_14	NR_post	15.3	PostNR_14
11	G38_R	G38_R_Post	PostR	19492	164	0.841371	G38_R_11	R_post	11.9	PostR_11
7	G17_R	G17_R_Post	PostR	17050	707	4.14663	G17_R_7	R_post	7.9	PostR_7
7	G8_NR	G8_NR_Post	PostNR	3843	463	12.0479	G8_NR_7	NR_post	8.3	PostNR_7
8	G58_NR	G58_NR_Post	PostNR	11475	585	5.09804	G58_NR_8	NR_post	9.3	PostNR_8
14	G58_NR	G58_NR_Post	PostNR	11475	375	3.26797	G58_NR_14	NR_post	15.3	PostNR_14
8	G8_NR	G8_NR_Post	PostNR	3843	256	6.66146	G8_NR_8	NR_post	9.3	PostNR_8
7	G16_R	G16_R_Post	PostR	8651	458	5.29419	G16_R_7	R_post	7.9	PostR_7
9	G58_NR	G58_NR_Post	PostNR	11475	72	0.627451	G58_NR_9	NR_post	10.3	PostNR_9
14	G16_R	G16_R_Post	PostR	8651	44	0.508612	G16_R_14	R_post	14.9	PostR_14
9	G37_NR	G37_NR_Post	PostNR	16358	445	2.72038	G37_NR_9	NR_post	10.3	PostNR_9
4	G30_NR	G30_NR_Post	PostNR	15621	312	1.99731	G30_NR_4	NR_post	5.3	PostNR_4
4	G16_R	G16_R_Post	PostR	8651	162	1.87262	G16_R_4	R_post	4.9	PostR_4
11	G20_R	G20_R_Post	PostR	24389	196	0.803641	G20_R_11	R_post	11.9	PostR_11
0	G8_NR	G8_NR_Post	PostNR	3843	118	3.07052	G8_NR_0	NR_post	1.3	PostNR_0
14	G20_R	G20_R_Post	PostR	24389	67	0.274714	G20_R_14	R_post	14.9	PostR_14
14	G17_R	G17_R_Post	PostR	17050	31	0.181818	G17_R_14	R_post	14.9	PostR_14
10	G20_R	G20_R_Post	PostR	24389	376	1.54168	G20_R_10	R_post	10.9	PostR_10
10	G38_R	G38_R_Post	PostR	19492	110	0.564334	G38_R_10	R_post	10.9	PostR_10
11	G17_R	G17_R_Post	PostR	17050	118	0.692082	G17_R_11	R_post	11.9	PostR_11
10	G30_NR	G30_NR_Post	PostNR	15621	96	0.614557	G30_NR_10	NR_post	11.3	PostNR_10
10	G17_R	G17_R_Post	PostR	17050	346	2.02933	G17_R_10	R_post	10.9	PostR_10
4	G8_NR	G8_NR_Post	PostNR	3843	59	1.53526	G8_NR_4	NR_post	5.3	PostNR_4
11	G37_NR	G37_NR_Post	PostNR	16358	106	0.648001	G37_NR_11	NR_post	12.3	PostNR_11
14	G8_NR	G8_NR_Post	PostNR	3843	86	2.23784	G8_NR_14	NR_post	15.3	PostNR_14
9	G17_R	G17_R_Post	PostR	17050	180	1.05572	G17_R_9	R_post	9.9	PostR_9
10	G58_NR	G58_NR_Post	PostNR	11475	209	1.82135	G58_NR_10	NR_post	11.3	PostNR_10
14	G37_NR	G37_NR_Post	PostNR	16358	51	0.311774	G37_NR_14	NR_post	15.3	PostNR_14
11	G16_R	G16_R_Post	PostR	8651	87	1.00566	G16_R_11	R_post	11.9	PostR_11
13	G38_R	G38_R_Post	PostR	19492	31	0.15904	G38_R_13	R_post	13.9	PostR_13
13	G30_NR	G30_NR_Post	PostNR	15621	29	0.185648	G30_NR_13	NR_post	14.3	PostNR_13
13	G20_R	G20_R_Post	PostR	24389	28	0.114806	G20_R_13	R_post	13.9	PostR_13
9	G16_R	G16_R_Post	PostR	8651	111	1.28309	G16_R_9	R_post	9.9	PostR_9
14	G38_R	G38_R_Post	PostR	19492	19	0.0974759	G38_R_14	R_post	14.9	PostR_14
12	G58_NR	G58_NR_Post	PostNR	11475	3	0.0261438	G58_NR_12	NR_post	13.3	PostNR_12
12	G37_NR	G37_NR_Post	PostNR	16358	9	0.055019	G37_NR_12	NR_post	13.3	PostNR_12
12	G38_R	G38_R_Post	PostR	19492	4	0.0205212	G38_R_12	R_post	12.9	PostR_12
13	G8_NR	G8_NR_Post	PostNR	3843	10	0.260213	G8_NR_13	NR_post	14.3	PostNR_13
13	G17_R	G17_R_Post	PostR	17050	20	0.117302	G17_R_13	R_post	13.9	PostR_13
13	G37_NR	G37_NR_Post	PostNR	16358	46	0.281208	G37_NR_13	NR_post	14.3	PostNR_13
13	G16_R	G16_R_Post	PostR	8651	6	0.0693561	G16_R_13	R_post	13.9	PostR_13
10	G8_NR	G8_NR_Post	PostNR	3843	8	0.208171	G8_NR_10	NR_post	11.3	PostNR_10
13	G58_NR	G58_NR_Post	PostNR	11475	20	0.174292	G58_NR_13	NR_post	14.3	PostNR_13
12	G17_R	G17_R_Post	PostR	17050	3	0.0175953	G17_R_12	R_post	12.9	PostR_12
0	G20_R	G20_R_Pre	PreR	12381	4795	38.7287	G20_R_0	R_pre	0.7	PreR_0
3	G58_NR	G58_NR_Pre	PreNR	5827	485	8.32332	G58_NR_3	NR_pre	4.1	PreNR_3
5	G30_NR	G30_NR_Pre	PreNR	10583	383	3.61901	G30_NR_5	NR_pre	6.1	PreNR_5
7	G8_NR	G8_NR_Pre	PreNR	714	132	18.4874	G8_NR_7	NR_pre	8.1	PreNR_7
0	G58_NR	G58_NR_Pre	PreNR	5827	1107	18.9978	G58_NR_0	NR_pre	1.1	PreNR_0
4	G38_R	G38_R_Pre	PreR	11779	1250	10.6121	G38_R_4	R_pre	4.7	PreR_4
1	G20_R	G20_R_Pre	PreR	12381	3333	26.9203	G20_R_1	R_pre	1.7	PreR_1
6	G30_NR	G30_NR_Pre	PreNR	10583	4809	45.4408	G30_NR_6	NR_pre	7.1	PreNR_6
2	G38_R	G38_R_Pre	PreR	11779	1011	8.58307	G38_R_2	R_pre	2.7	PreR_2
1	G37_NR	G37_NR_Pre	PreNR	9266	677	7.30628	G37_NR_1	NR_pre	2.1	PreNR_1
4	G37_NR	G37_NR_Pre	PreNR	9266	1181	12.7455	G37_NR_4	NR_pre	5.1	PreNR_4
6	G58_NR	G58_NR_Pre	PreNR	5827	1941	33.3105	G58_NR_6	NR_pre	7.1	PreNR_6
2	G17_R	G17_R_Pre	PreR	2767	690	24.9368	G17_R_2	R_pre	2.7	PreR_2
3	G30_NR	G30_NR_Pre	PreNR	10583	1172	11.0744	G30_NR_3	NR_pre	4.1	PreNR_3
8	G38_R	G38_R_Pre	PreR	11779	2010	17.0643	G38_R_8	R_pre	8.7	PreR_8
6	G20_R	G20_R_Pre	PreR	12381	863	6.97036	G20_R_6	R_pre	6.7	PreR_6
6	G8_NR	G8_NR_Pre	PreNR	714	183	25.6303	G8_NR_6	NR_pre	7.1	PreNR_6
5	G38_R	G38_R_Pre	PreR	11779	890	7.55582	G38_R_5	R_pre	5.7	PreR_5
0	G30_NR	G30_NR_Pre	PreNR	10583	599	5.66002	G30_NR_0	NR_pre	1.1	PreNR_0
6	G38_R	G38_R_Pre	PreR	11779	1280	10.8668	G38_R_6	R_pre	6.7	PreR_6
3	G37_NR	G37_NR_Pre	PreNR	9266	1105	11.9253	G37_NR_3	NR_pre	4.1	PreNR_3
7	G30_NR	G30_NR_Pre	PreNR	10583	483	4.56392	G30_NR_7	NR_pre	8.1	PreNR_7
0	G16_R	G16_R_Pre	PreR	1177	371	31.5208	G16_R_0	R_pre	0.7	PreR_0
3	G38_R	G38_R_Pre	PreR	11779	1576	13.3797	G38_R_3	R_pre	3.7	PreR_3
5	G16_R	G16_R_Pre	PreR	1177	114	9.68564	G16_R_5	R_pre	5.7	PreR_5
4	G20_R	G20_R_Pre	PreR	12381	173	1.3973	G20_R_4	R_pre	4.7	PreR_4
8	G16_R	G16_R_Pre	PreR	1177	143	12.1495	G16_R_8	R_pre	8.7	PreR_8
2	G58_NR	G58_NR_Pre	PreNR	5827	698	11.9787	G58_NR_2	NR_pre	3.1	PreNR_2
7	G38_R	G38_R_Pre	PreR	11779	937	7.95483	G38_R_7	R_pre	7.7	PreR_7
2	G30_NR	G30_NR_Pre	PreNR	10583	1032	9.75149	G30_NR_2	NR_pre	3.1	PreNR_2
9	G37_NR	G37_NR_Pre	PreNR	9266	356	3.842	G37_NR_9	NR_pre	10.1	PreNR_9
7	G37_NR	G37_NR_Pre	PreNR	9266	398	4.29527	G37_NR_7	NR_pre	8.1	PreNR_7
8	G20_R	G20_R_Pre	PreR	12381	1151	9.2965	G20_R_8	R_pre	8.7	PreR_8
0	G37_NR	G37_NR_Pre	PreNR	9266	1257	13.5657	G37_NR_0	NR_pre	1.1	PreNR_0
8	G37_NR	G37_NR_Pre	PreNR	9266	1906	20.5698	G37_NR_8	NR_pre	9.1	PreNR_8
7	G58_NR	G58_NR_Pre	PreNR	5827	150	2.57422	G58_NR_7	NR_pre	8.1	PreNR_7
3	G17_R	G17_R_Pre	PreR	2767	249	8.99892	G17_R_3	R_pre	3.7	PreR_3
5	G37_NR	G37_NR_Pre	PreNR	9266	760	8.20203	G37_NR_5	NR_pre	6.1	PreNR_5
9	G30_NR	G30_NR_Pre	PreNR	10583	806	7.61599	G30_NR_9	NR_pre	10.1	PreNR_9
0	G8_NR	G8_NR_Pre	PreNR	714	52	7.28291	G8_NR_0	NR_pre	1.1	PreNR_0
6	G37_NR	G37_NR_Pre	PreNR	9266	687	7.4142	G37_NR_6	NR_pre	7.1	PreNR_6
9	G38_R	G38_R_Pre	PreR	11779	740	6.28237	G38_R_9	R_pre	9.7	PreR_9
0	G17_R	G17_R_Pre	PreR	2767	640	23.1297	G17_R_0	R_pre	0.7	PreR_0
2	G20_R	G20_R_Pre	PreR	12381	532	4.29691	G20_R_2	R_pre	2.7	PreR_2
8	G30_NR	G30_NR_Pre	PreNR	10583	640	6.04743	G30_NR_8	NR_pre	9.1	PreNR_8
4	G30_NR	G30_NR_Pre	PreNR	10583	213	2.01266	G30_NR_4	NR_pre	5.1	PreNR_4
3	G20_R	G20_R_Pre	PreR	12381	556	4.49075	G20_R_3	R_pre	3.7	PreR_3
4	G17_R	G17_R_Pre	PreR	2767	440	15.9017	G17_R_4	R_pre	4.7	PreR_4
0	G38_R	G38_R_Pre	PreR	11779	1234	10.4763	G38_R_0	R_pre	0.7	PreR_0
2	G37_NR	G37_NR_Pre	PreNR	9266	733	7.91064	G37_NR_2	NR_pre	3.1	PreNR_2
11	G30_NR	G30_NR_Pre	PreNR	10583	90	0.85042	G30_NR_11	NR_pre	12.1	PreNR_11
3	G16_R	G16_R_Pre	PreR	1177	125	10.6202	G16_R_3	R_pre	3.7	PreR_3
13	G30_NR	G30_NR_Pre	PreNR	10583	26	0.245677	G30_NR_13	NR_pre	14.1	PreNR_13
1	G17_R	G17_R_Pre	PreR	2767	280	10.1193	G17_R_1	R_pre	1.7	PreR_1
1	G38_R	G38_R_Pre	PreR	11779	665	5.64564	G38_R_1	R_pre	1.7	PreR_1
1	G30_NR	G30_NR_Pre	PreNR	10583	269	2.54181	G30_NR_1	NR_pre	2.1	PreNR_1
6	G16_R	G16_R_Pre	PreR	1177	132	11.215	G16_R_6	R_pre	6.7	PreR_6
9	G8_NR	G8_NR_Pre	PreNR	714	28	3.92157	G8_NR_9	NR_pre	10.1	PreNR_9
8	G8_NR	G8_NR_Pre	PreNR	714	94	13.1653	G8_NR_8	NR_pre	9.1	PreNR_8
9	G20_R	G20_R_Pre	PreR	12381	387	3.12576	G20_R_9	R_pre	9.7	PreR_9
1	G16_R	G16_R_Pre	PreR	1177	103	8.75106	G16_R_1	R_pre	1.7	PreR_1
5	G17_R	G17_R_Pre	PreR	2767	175	6.32454	G17_R_5	R_pre	5.7	PreR_5
4	G58_NR	G58_NR_Pre	PreNR	5827	158	2.71152	G58_NR_4	NR_pre	5.1	PreNR_4
14	G58_NR	G58_NR_Pre	PreNR	5827	44	0.755106	G58_NR_14	NR_pre	15.1	PreNR_14
10	G58_NR	G58_NR_Pre	PreNR	5827	81	1.39008	G58_NR_10	NR_pre	11.1	PreNR_10
3	G8_NR	G8_NR_Pre	PreNR	714	52	7.28291	G8_NR_3	NR_pre	4.1	PreNR_3
10	G38_R	G38_R_Pre	PreR	11779	33	0.28016	G38_R_10	R_pre	10.7	PreR_10
5	G58_NR	G58_NR_Pre	PreNR	5827	254	4.35902	G58_NR_5	NR_pre	6.1	PreNR_5
11	G20_R	G20_R_Pre	PreR	12381	47	0.379614	G20_R_11	R_pre	11.7	PreR_11
2	G8_NR	G8_NR_Pre	PreNR	714	26	3.64146	G8_NR_2	NR_pre	3.1	PreNR_2
1	G58_NR	G58_NR_Pre	PreNR	5827	539	9.25004	G58_NR_1	NR_pre	2.1	PreNR_1
10	G20_R	G20_R_Pre	PreR	12381	154	1.24384	G20_R_10	R_pre	10.7	PreR_10
5	G8_NR	G8_NR_Pre	PreNR	714	73	10.2241	G8_NR_5	NR_pre	6.1	PreNR_5
13	G38_R	G38_R_Pre	PreR	11779	29	0.246201	G38_R_13	R_pre	13.7	PreR_13
5	G20_R	G20_R_Pre	PreR	12381	165	1.33269	G20_R_5	R_pre	5.7	PreR_5
10	G37_NR	G37_NR_Pre	PreNR	9266	85	0.917332	G37_NR_10	NR_pre	11.1	PreNR_10
11	G37_NR	G37_NR_Pre	PreNR	9266	62	0.669113	G37_NR_11	NR_pre	12.1	PreNR_11
8	G58_NR	G58_NR_Pre	PreNR	5827	277	4.75373	G58_NR_8	NR_pre	9.1	PreNR_8
7	G16_R	G16_R_Pre	PreR	1177	53	4.50297	G16_R_7	R_pre	7.7	PreR_7
7	G17_R	G17_R_Pre	PreR	2767	132	4.77051	G17_R_7	R_pre	7.7	PreR_7
2	G16_R	G16_R_Pre	PreR	1177	76	6.45709	G16_R_2	R_pre	2.7	PreR_2
11	G58_NR	G58_NR_Pre	PreNR	5827	45	0.772267	G58_NR_11	NR_pre	12.1	PreNR_11
13	G58_NR	G58_NR_Pre	PreNR	5827	4	0.068646	G58_NR_13	NR_pre	14.1	PreNR_13
7	G20_R	G20_R_Pre	PreR	12381	175	1.41346	G20_R_7	R_pre	7.7	PreR_7
14	G38_R	G38_R_Pre	PreR	11779	23	0.195263	G38_R_14	R_pre	14.7	PreR_14
11	G17_R	G17_R_Pre	PreR	2767	12	0.433683	G17_R_11	R_pre	11.7	PreR_11
11	G16_R	G16_R_Pre	PreR	1177	8	0.679694	G16_R_11	R_pre	11.7	PreR_11
9	G58_NR	G58_NR_Pre	PreNR	5827	44	0.755106	G58_NR_9	NR_pre	10.1	PreNR_9
14	G30_NR	G30_NR_Pre	PreNR	10583	19	0.179533	G30_NR_14	NR_pre	15.1	PreNR_14
10	G17_R	G17_R_Pre	PreR	2767	43	1.55403	G17_R_10	R_pre	10.7	PreR_10
6	G17_R	G17_R_Pre	PreR	2767	20	0.722804	G17_R_6	R_pre	6.7	PreR_6
13	G37_NR	G37_NR_Pre	PreNR	9266	18	0.194259	G37_NR_13	NR_pre	14.1	PreNR_13
14	G20_R	G20_R_Pre	PreR	12381	26	0.209999	G20_R_14	R_pre	14.7	PreR_14
8	G17_R	G17_R_Pre	PreR	2767	57	2.05999	G17_R_8	R_pre	8.7	PreR_8
4	G8_NR	G8_NR_Pre	PreNR	714	33	4.62185	G8_NR_4	NR_pre	5.1	PreNR_4
11	G38_R	G38_R_Pre	PreR	11779	101	0.857458	G38_R_11	R_pre	11.7	PreR_11
10	G16_R	G16_R_Pre	PreR	1177	12	1.01954	G16_R_10	R_pre	10.7	PreR_10
4	G16_R	G16_R_Pre	PreR	1177	24	2.03908	G16_R_4	R_pre	4.7	PreR_4
10	G30_NR	G30_NR_Pre	PreNR	10583	42	0.396863	G30_NR_10	NR_pre	11.1	PreNR_10
13	G20_R	G20_R_Pre	PreR	12381	22	0.177692	G20_R_13	R_pre	13.7	PreR_13
12	G37_NR	G37_NR_Pre	PreNR	9266	7	0.075545	G37_NR_12	NR_pre	13.1	PreNR_12
9	G16_R	G16_R_Pre	PreR	1177	14	1.18946	G16_R_9	R_pre	9.7	PreR_9
14	G37_NR	G37_NR_Pre	PreNR	9266	34	0.366933	G37_NR_14	NR_pre	15.1	PreNR_14
14	G17_R	G17_R_Pre	PreR	2767	9	0.325262	G17_R_14	R_pre	14.7	PreR_14
12	G20_R	G20_R_Pre	PreR	12381	2	0.0161538	G20_R_12	R_pre	12.7	PreR_12
14	G8_NR	G8_NR_Pre	PreNR	714	20	2.80112	G8_NR_14	NR_pre	15.1	PreNR_14
11	G8_NR	G8_NR_Pre	PreNR	714	16	2.2409	G8_NR_11	NR_pre	12.1	PreNR_11
9	G17_R	G17_R_Pre	PreR	2767	15	0.542103	G17_R_9	R_pre	9.7	PreR_9
1	G8_NR	G8_NR_Pre	PreNR	714	4	0.560224	G8_NR_1	NR_pre	2.1	PreNR_1
13	G8_NR	G8_NR_Pre	PreNR	714	1	0.140056	G8_NR_13	NR_pre	14.1	PreNR_13
13	G17_R	G17_R_Pre	PreR	2767	5	0.180701	G17_R_13	R_pre	13.7	PreR_13
13	G16_R	G16_R_Pre	PreR	1177	2	0.169924	G16_R_13	R_pre	13.7	PreR_13

## Sheet: Fig4F,Supl8d
cluster	responder_pt_prepost	pt	responder_prepost	total	count	freq	line	group	newx	box
0	G16_R_Pre	G16_R	preres	15	1	6.66667	G16_R_0	R_pre	0.7	preres_0
0	G17_R_Pre	G17_R	preres	27	4	14.8148	G17_R_0	R_pre	0.7	preres_0
0	G20_R_Pre	G20_R	preres	77	6	7.79221	G20_R_0	R_pre	0.7	preres_0
0	G38_R_Pre	G38_R	preres	246	12	4.87805	G38_R_0	R_pre	0.7	preres_0
0	G16_R_Post	G16_R	postres	21	2	9.52381	G16_R_0	R_post	0.9	postres_0
0	G17_R_Post	G17_R	postres	147	25	17.0068	G17_R_0	R_post	0.9	postres_0
0	G20_R_Post	G20_R	postres	99	6	6.06061	G20_R_0	R_post	0.9	postres_0
0	G38_R_Post	G38_R	postres	170	18	10.5882	G38_R_0	R_post	0.9	postres_0
0	G8_NR_Pre	G8_NR	prenonres	59	1	1.69492	G8_NR_0	NR_pre	1.1	prenonres_0
0	G30_NR_Pre	G30_NR	prenonres	339	13	3.83481	G30_NR_0	NR_pre	1.1	prenonres_0
0	G37_NR_Pre	G37_NR	prenonres	160	7	4.375	G37_NR_0	NR_pre	1.1	prenonres_0
0	G58_NR_Pre	G58_NR	prenonres	226	20	8.84956	G58_NR_0	NR_pre	1.1	prenonres_0
0	G8_NR_Post	G8_NR	postnonres	96	1	1.04167	G8_NR_0	NR_post	1.3	postnonres_0
0	G30_NR_Post	G30_NR	postnonres	748	21	2.80749	G30_NR_0	NR_post	1.3	postnonres_0
0	G37_NR_Post	G37_NR	postnonres	117	14	11.9658	G37_NR_0	NR_post	1.3	postnonres_0
0	G58_NR_Post	G58_NR	postnonres	238	15	6.30252	G58_NR_0	NR_post	1.3	postnonres_0
1	G16_R_Pre	G16_R	preres	0	0	0	G16_R_1	R_pre	1.7	preres_1
1	G17_R_Pre	G17_R	preres	27	4	14.8148	G17_R_1	R_pre	1.7	preres_1
1	G20_R_Pre	G20_R	preres	0	0	0	G20_R_1	R_pre	1.7	preres_1
1	G38_R_Pre	G38_R	preres	246	12	4.87805	G38_R_1	R_pre	1.7	preres_1
1	G16_R_Post	G16_R	postres	21	3	14.2857	G16_R_1	R_post	1.9	postres_1
1	G17_R_Post	G17_R	postres	147	27	18.3673	G17_R_1	R_post	1.9	postres_1
1	G20_R_Post	G20_R	postres	99	4	4.0404	G20_R_1	R_post	1.9	postres_1
1	G38_R_Post	G38_R	postres	170	6	3.52941	G38_R_1	R_post	1.9	postres_1
1	G8_NR_Pre	G8_NR	prenonres	59	1	1.69492	G8_NR_1	NR_pre	2.1	prenonres_1
1	G30_NR_Pre	G30_NR	prenonres	339	13	3.83481	G30_NR_1	NR_pre	2.1	prenonres_1
1	G37_NR_Pre	G37_NR	prenonres	160	5	3.125	G37_NR_1	NR_pre	2.1	prenonres_1
1	G58_NR_Pre	G58_NR	prenonres	226	16	7.07965	G58_NR_1	NR_pre	2.1	prenonres_1
1	G8_NR_Post	G8_NR	postnonres	96	1	1.04167	G8_NR_1	NR_post	2.3	postnonres_1
1	G30_NR_Post	G30_NR	postnonres	748	45	6.01604	G30_NR_1	NR_post	2.3	postnonres_1
1	G37_NR_Post	G37_NR	postnonres	117	5	4.2735	G37_NR_1	NR_post	2.3	postnonres_1
1	G58_NR_Post	G58_NR	postnonres	238	40	16.8067	G58_NR_1	NR_post	2.3	postnonres_1
2	G16_R_Pre	G16_R	preres	15	10	66.6667	G16_R_2	R_pre	2.7	preres_2
2	G17_R_Pre	G17_R	preres	27	9	33.3333	G17_R_2	R_pre	2.7	preres_2
2	G20_R_Pre	G20_R	preres	77	17	22.0779	G20_R_2	R_pre	2.7	preres_2
2	G38_R_Pre	G38_R	preres	246	73	29.6748	G38_R_2	R_pre	2.7	preres_2
2	G16_R_Post	G16_R	postres	21	9	42.8571	G16_R_2	R_post	2.9	postres_2
2	G17_R_Post	G17_R	postres	147	58	39.4558	G17_R_2	R_post	2.9	postres_2
2	G20_R_Post	G20_R	postres	99	10	10.101	G20_R_2	R_post	2.9	postres_2
2	G38_R_Post	G38_R	postres	170	48	28.2353	G38_R_2	R_post	2.9	postres_2
2	G8_NR_Pre	G8_NR	prenonres	59	6	10.1695	G8_NR_2	NR_pre	3.1	prenonres_2
2	G30_NR_Pre	G30_NR	prenonres	339	127	37.4631	G30_NR_2	NR_pre	3.1	prenonres_2
2	G37_NR_Pre	G37_NR	prenonres	160	53	33.125	G37_NR_2	NR_pre	3.1	prenonres_2
2	G58_NR_Pre	G58_NR	prenonres	226	43	19.0265	G58_NR_2	NR_pre	3.1	prenonres_2
2	G8_NR_Post	G8_NR	postnonres	96	45	46.875	G8_NR_2	NR_post	3.3	postnonres_2
2	G30_NR_Post	G30_NR	postnonres	748	486	64.9733	G30_NR_2	NR_post	3.3	postnonres_2
2	G37_NR_Post	G37_NR	postnonres	117	38	32.4786	G37_NR_2	NR_post	3.3	postnonres_2
2	G58_NR_Post	G58_NR	postnonres	238	42	17.6471	G58_NR_2	NR_post	3.3	postnonres_2
3	G16_R_Pre	G16_R	preres	0	0	0	G16_R_3	R_pre	3.7	preres_3
3	G17_R_Pre	G17_R	preres	27	1	3.7037	G17_R_3	R_pre	3.7	preres_3
3	G20_R_Pre	G20_R	preres	77	10	12.987	G20_R_3	R_pre	3.7	preres_3
3	G38_R_Pre	G38_R	preres	246	46	18.6992	G38_R_3	R_pre	3.7	preres_3
3	G16_R_Post	G16_R	postres	21	5	23.8095	G16_R_3	R_post	3.9	postres_3
3	G17_R_Post	G17_R	postres	147	19	12.9252	G17_R_3	R_post	3.9	postres_3
3	G20_R_Post	G20_R	postres	99	24	24.2424	G20_R_3	R_post	3.9	postres_3
3	G38_R_Post	G38_R	postres	170	39	22.9412	G38_R_3	R_post	3.9	postres_3
3	G8_NR_Pre	G8_NR	prenonres	59	1	1.69492	G8_NR_3	NR_pre	4.1	prenonres_3
3	G30_NR_Pre	G30_NR	prenonres	339	39	11.5044	G30_NR_3	NR_pre	4.1	prenonres_3
3	G37_NR_Pre	G37_NR	prenonres	160	24	15	G37_NR_3	NR_pre	4.1	prenonres_3
3	G58_NR_Pre	G58_NR	prenonres	226	19	8.40708	G58_NR_3	NR_pre	4.1	prenonres_3
3	G8_NR_Post	G8_NR	postnonres	96	12	12.5	G8_NR_3	NR_post	4.3	postnonres_3
3	G30_NR_Post	G30_NR	postnonres	748	68	9.09091	G30_NR_3	NR_post	4.3	postnonres_3
3	G37_NR_Post	G37_NR	postnonres	117	30	25.641	G37_NR_3	NR_post	4.3	postnonres_3
3	G58_NR_Post	G58_NR	postnonres	238	27	11.3445	G58_NR_3	NR_post	4.3	postnonres_3
4	G16_R_Pre	G16_R	preres	0	0	0	G16_R_4	R_pre	4.7	preres_4
4	G17_R_Pre	G17_R	preres	0	0	0	G17_R_4	R_pre	4.7	preres_4
4	G20_R_Pre	G20_R	preres	77	2	2.5974	G20_R_4	R_pre	4.7	preres_4
4	G38_R_Pre	G38_R	preres	246	2	0.813008	G38_R_4	R_pre	4.7	preres_4
4	G16_R_Post	G16_R	postres	0	0	0	G16_R_4	R_post	4.9	postres_4
4	G17_R_Post	G17_R	postres	147	2	1.36054	G17_R_4	R_post	4.9	postres_4
4	G20_R_Post	G20_R	postres	99	5	5.05051	G20_R_4	R_post	4.9	postres_4
4	G38_R_Post	G38_R	postres	170	6	3.52941	G38_R_4	R_post	4.9	postres_4
4	G8_NR_Pre	G8_NR	prenonres	0	0	0	G8_NR_4	NR_pre	5.1	prenonres_4
4	G30_NR_Pre	G30_NR	prenonres	339	4	1.17994	G30_NR_4	NR_pre	5.1	prenonres_4
4	G37_NR_Pre	G37_NR	prenonres	160	1	0.625	G37_NR_4	NR_pre	5.1	prenonres_4
4	G58_NR_Pre	G58_NR	prenonres	226	1	0.442478	G58_NR_4	NR_pre	5.1	prenonres_4
4	G8_NR_Post	G8_NR	postnonres	0	0	0	G8_NR_4	NR_post	5.3	postnonres_4
4	G30_NR_Post	G30_NR	postnonres	748	7	0.935829	G30_NR_4	NR_post	5.3	postnonres_4
4	G37_NR_Post	G37_NR	postnonres	117	7	5.98291	G37_NR_4	NR_post	5.3	postnonres_4
4	G58_NR_Post	G58_NR	postnonres	238	10	4.20168	G58_NR_4	NR_post	5.3	postnonres_4
5	G16_R_Pre	G16_R	preres	0	0	0	G16_R_5	R_pre	5.7	preres_5
5	G17_R_Pre	G17_R	preres	0	0	0	G17_R_5	R_pre	5.7	preres_5
5	G20_R_Pre	G20_R	preres	0	0	0	G20_R_5	R_pre	5.7	preres_5
5	G38_R_Pre	G38_R	preres	0	0	0	G38_R_5	R_pre	5.7	preres_5
5	G16_R_Post	G16_R	postres	0	0	0	G16_R_5	R_post	5.9	postres_5
5	G17_R_Post	G17_R	postres	0	0	0	G17_R_5	R_post	5.9	postres_5
5	G20_R_Post	G20_R	postres	0	0	0	G20_R_5	R_post	5.9	postres_5
5	G38_R_Post	G38_R	postres	0	0	0	G38_R_5	R_post	5.9	postres_5
5	G8_NR_Pre	G8_NR	prenonres	0	0	0	G8_NR_5	NR_pre	6.1	prenonres_5
5	G30_NR_Pre	G30_NR	prenonres	0	0	0	G30_NR_5	NR_pre	6.1	prenonres_5
5	G37_NR_Pre	G37_NR	prenonres	0	0	0	G37_NR_5	NR_pre	6.1	prenonres_5
5	G58_NR_Pre	G58_NR	prenonres	0	0	0	G58_NR_5	NR_pre	6.1	prenonres_5
5	G8_NR_Post	G8_NR	postnonres	0	0	0	G8_NR_5	NR_post	6.3	postnonres_5
5	G30_NR_Post	G30_NR	postnonres	0	0	0	G30_NR_5	NR_post	6.3	postnonres_5
5	G37_NR_Post	G37_NR	postnonres	117	1	0.854701	G37_NR_5	NR_post	6.3	postnonres_5
5	G58_NR_Post	G58_NR	postnonres	238	1	0.420168	G58_NR_5	NR_post	6.3	postnonres_5
6	G16_R_Pre	G16_R	preres	15	2	13.3333	G16_R_6	R_pre	6.7	preres_6
6	G17_R_Pre	G17_R	preres	0	0	0	G17_R_6	R_pre	6.7	preres_6
6	G20_R_Pre	G20_R	preres	77	8	10.3896	G20_R_6	R_pre	6.7	preres_6
6	G38_R_Pre	G38_R	preres	246	31	12.6016	G38_R_6	R_pre	6.7	preres_6
6	G16_R_Post	G16_R	postres	21	1	4.7619	G16_R_6	R_post	6.9	postres_6
6	G17_R_Post	G17_R	postres	0	0	0	G17_R_6	R_post	6.9	postres_6
6	G20_R_Post	G20_R	postres	99	4	4.0404	G20_R_6	R_post	6.9	postres_6
6	G38_R_Post	G38_R	postres	170	4	2.35294	G38_R_6	R_post	6.9	postres_6
6	G8_NR_Pre	G8_NR	prenonres	59	13	22.0339	G8_NR_6	NR_pre	7.1	prenonres_6
6	G30_NR_Pre	G30_NR	prenonres	339	71	20.944	G30_NR_6	NR_pre	7.1	prenonres_6
6	G37_NR_Pre	G37_NR	prenonres	160	18	11.25	G37_NR_6	NR_pre	7.1	prenonres_6
6	G58_NR_Pre	G58_NR	prenonres	226	56	24.7788	G58_NR_6	NR_pre	7.1	prenonres_6
6	G8_NR_Post	G8_NR	postnonres	96	12	12.5	G8_NR_6	NR_post	7.3	postnonres_6
6	G30_NR_Post	G30_NR	postnonres	748	23	3.07487	G30_NR_6	NR_post	7.3	postnonres_6
6	G37_NR_Post	G37_NR	postnonres	117	3	2.5641	G37_NR_6	NR_post	7.3	postnonres_6
6	G58_NR_Post	G58_NR	postnonres	238	37	15.5462	G58_NR_6	NR_post	7.3	postnonres_6
7	G16_R_Pre	G16_R	preres	0	0	0	G16_R_7	R_pre	7.7	preres_7
7	G17_R_Pre	G17_R	preres	0	0	0	G17_R_7	R_pre	7.7	preres_7
7	G20_R_Pre	G20_R	preres	77	1	1.2987	G20_R_7	R_pre	7.7	preres_7
7	G38_R_Pre	G38_R	preres	0	0	0	G38_R_7	R_pre	7.7	preres_7
7	G16_R_Post	G16_R	postres	0	0	0	G16_R_7	R_post	7.9	postres_7
7	G17_R_Post	G17_R	postres	0	0	0	G17_R_7	R_post	7.9	postres_7
7	G20_R_Post	G20_R	postres	0	0	0	G20_R_7	R_post	7.9	postres_7
7	G38_R_Post	G38_R	postres	170	1	0.588235	G38_R_7	R_post	7.9	postres_7
7	G8_NR_Pre	G8_NR	prenonres	0	0	0	G8_NR_7	NR_pre	8.1	prenonres_7
7	G30_NR_Pre	G30_NR	prenonres	339	1	0.294985	G30_NR_7	NR_pre	8.1	prenonres_7
7	G37_NR_Pre	G37_NR	prenonres	0	0	0	G37_NR_7	NR_pre	8.1	prenonres_7
7	G58_NR_Pre	G58_NR	prenonres	226	1	0.442478	G58_NR_7	NR_pre	8.1	prenonres_7
7	G8_NR_Post	G8_NR	postnonres	0	0	0	G8_NR_7	NR_post	8.3	postnonres_7
7	G30_NR_Post	G30_NR	postnonres	0	0	0	G30_NR_7	NR_post	8.3	postnonres_7
7	G37_NR_Post	G37_NR	postnonres	0	0	0	G37_NR_7	NR_post	8.3	postnonres_7
7	G58_NR_Post	G58_NR	postnonres	0	0	0	G58_NR_7	NR_post	8.3	postnonres_7
8	G16_R_Pre	G16_R	preres	0	0	0	G16_R_8	R_pre	8.7	preres_8
8	G17_R_Pre	G17_R	preres	27	1	3.7037	G17_R_8	R_pre	8.7	preres_8
8	G20_R_Pre	G20_R	preres	77	10	12.987	G20_R_8	R_pre	8.7	preres_8
8	G38_R_Pre	G38_R	preres	246	16	6.50407	G38_R_8	R_pre	8.7	preres_8
8	G16_R_Post	G16_R	postres	0	0	0	G16_R_8	R_post	8.9	postres_8
8	G17_R_Post	G17_R	postres	147	1	0.680272	G17_R_8	R_post	8.9	postres_8
8	G20_R_Post	G20_R	postres	99	28	28.2828	G20_R_8	R_post	8.9	postres_8
8	G38_R_Post	G38_R	postres	170	36	21.1765	G38_R_8	R_post	8.9	postres_8
8	G8_NR_Pre	G8_NR	prenonres	59	4	6.77966	G8_NR_8	NR_pre	9.1	prenonres_8
8	G30_NR_Pre	G30_NR	prenonres	339	11	3.24484	G30_NR_8	NR_pre	9.1	prenonres_8
8	G37_NR_Pre	G37_NR	prenonres	160	10	6.25	G37_NR_8	NR_pre	9.1	prenonres_8
8	G58_NR_Pre	G58_NR	prenonres	226	6	2.65487	G58_NR_8	NR_pre	9.1	prenonres_8
8	G8_NR_Post	G8_NR	postnonres	96	1	1.04167	G8_NR_8	NR_post	9.3	postnonres_8
8	G30_NR_Post	G30_NR	postnonres	748	7	0.935829	G30_NR_8	NR_post	9.3	postnonres_8
8	G37_NR_Post	G37_NR	postnonres	117	11	9.40171	G37_NR_8	NR_post	9.3	postnonres_8
8	G58_NR_Post	G58_NR	postnonres	238	8	3.36134	G58_NR_8	NR_post	9.3	postnonres_8
9	G16_R_Pre	G16_R	preres	0	0	0	G16_R_9	R_pre	9.7	preres_9
9	G17_R_Pre	G17_R	preres	0	0	0	G17_R_9	R_pre	9.7	preres_9
9	G20_R_Pre	G20_R	preres	77	1	1.2987	G20_R_9	R_pre	9.7	preres_9
9	G38_R_Pre	G38_R	preres	246	5	2.03252	G38_R_9	R_pre	9.7	preres_9
9	G16_R_Post	G16_R	postres	0	0	0	G16_R_9	R_post	9.9	postres_9
9	G17_R_Post	G17_R	postres	0	0	0	G17_R_9	R_post	9.9	postres_9
9	G20_R_Post	G20_R	postres	99	2	2.0202	G20_R_9	R_post	9.9	postres_9
9	G38_R_Post	G38_R	postres	170	1	0.588235	G38_R_9	R_post	9.9	postres_9
9	G8_NR_Pre	G8_NR	prenonres	0	0	0	G8_NR_9	NR_pre	10.1	prenonres_9
9	G30_NR_Pre	G30_NR	prenonres	339	2	0.589971	G30_NR_9	NR_pre	10.1	prenonres_9
9	G37_NR_Pre	G37_NR	prenonres	160	3	1.875	G37_NR_9	NR_pre	10.1	prenonres_9
9	G58_NR_Pre	G58_NR	prenonres	0	0	0	G58_NR_9	NR_pre	10.1	prenonres_9
9	G8_NR_Post	G8_NR	postnonres	0	0	0	G8_NR_9	NR_post	10.3	postnonres_9
9	G30_NR_Post	G30_NR	postnonres	0	0	0	G30_NR_9	NR_post	10.3	postnonres_9
9	G37_NR_Post	G37_NR	postnonres	117	1	0.854701	G37_NR_9	NR_post	10.3	postnonres_9
9	G58_NR_Post	G58_NR	postnonres	0	0	0	G58_NR_9	NR_post	10.3	postnonres_9
10	G16_R_Pre	G16_R	preres	0	0	0	G16_R_10	R_pre	10.7	preres_10
10	G17_R_Pre	G17_R	preres	0	0	0	G17_R_10	R_pre	10.7	preres_10
10	G20_R_Pre	G20_R	preres	0	0	0	G20_R_10	R_pre	10.7	preres_10
10	G38_R_Pre	G38_R	preres	0	0	0	G38_R_10	R_pre	10.7	preres_10
10	G16_R_Post	G16_R	postres	0	0	0	G16_R_10	R_post	10.9	postres_10
10	G17_R_Post	G17_R	postres	0	0	0	G17_R_10	R_post	10.9	postres_10
10	G20_R_Post	G20_R	postres	0	0	0	G20_R_10	R_post	10.9	postres_10
10	G38_R_Post	G38_R	postres	170	1	0.588235	G38_R_10	R_post	10.9	postres_10
10	G8_NR_Pre	G8_NR	prenonres	0	0	0	G8_NR_10	NR_pre	11.1	prenonres_10
10	G30_NR_Pre	G30_NR	prenonres	339	1	0.294985	G30_NR_10	NR_pre	11.1	prenonres_10
10	G37_NR_Pre	G37_NR	prenonres	0	0	0	G37_NR_10	NR_pre	11.1	prenonres_10
10	G58_NR_Pre	G58_NR	prenonres	0	0	0	G58_NR_10	NR_pre	11.1	prenonres_10
10	G8_NR_Post	G8_NR	postnonres	96	1	1.04167	G8_NR_10	NR_post	11.3	postnonres_10
10	G30_NR_Post	G30_NR	postnonres	748	2	0.26738	G30_NR_10	NR_post	11.3	postnonres_10
10	G37_NR_Post	G37_NR	postnonres	117	1	0.854701	G37_NR_10	NR_post	11.3	postnonres_10
10	G58_NR_Post	G58_NR	postnonres	238	2	0.840336	G58_NR_10	NR_post	11.3	postnonres_10
11	G16_R_Pre	G16_R	preres	15	2	13.3333	G16_R_11	R_pre	11.7	preres_11
11	G17_R_Pre	G17_R	preres	27	7	25.9259	G17_R_11	R_pre	11.7	preres_11
11	G20_R_Pre	G20_R	preres	77	18	23.3766	G20_R_11	R_pre	11.7	preres_11
11	G38_R_Pre	G38_R	preres	246	43	17.4797	G38_R_11	R_pre	11.7	preres_11
11	G16_R_Post	G16_R	postres	21	1	4.7619	G16_R_11	R_post	11.9	postres_11
11	G17_R_Post	G17_R	postres	147	12	8.16327	G17_R_11	R_post	11.9	postres_11
11	G20_R_Post	G20_R	postres	99	14	14.1414	G20_R_11	R_post	11.9	postres_11
11	G38_R_Post	G38_R	postres	170	10	5.88235	G38_R_11	R_post	11.9	postres_11
11	G8_NR_Pre	G8_NR	prenonres	59	14	23.7288	G8_NR_11	NR_pre	12.1	prenonres_11
11	G30_NR_Pre	G30_NR	prenonres	339	46	13.5693	G30_NR_11	NR_pre	12.1	prenonres_11
11	G37_NR_Pre	G37_NR	prenonres	160	28	17.5	G37_NR_11	NR_pre	12.1	prenonres_11
11	G58_NR_Pre	G58_NR	prenonres	226	37	16.3717	G58_NR_11	NR_pre	12.1	prenonres_11
11	G8_NR_Post	G8_NR	postnonres	96	15	15.625	G8_NR_11	NR_post	12.3	postnonres_11
11	G30_NR_Post	G30_NR	postnonres	748	66	8.82353	G30_NR_11	NR_post	12.3	postnonres_11
11	G37_NR_Post	G37_NR	postnonres	117	6	5.12821	G37_NR_11	NR_post	12.3	postnonres_11
11	G58_NR_Post	G58_NR	postnonres	238	45	18.9076	G58_NR_11	NR_post	12.3	postnonres_11
12	G16_R_Pre	G16_R	preres	0	0	0	G16_R_12	R_pre	12.7	preres_12
12	G17_R_Pre	G17_R	preres	0	0	0	G17_R_12	R_pre	12.7	preres_12
12	G20_R_Pre	G20_R	preres	0	0	0	G20_R_12	R_pre	12.7	preres_12
12	G38_R_Pre	G38_R	preres	0	0	0	G38_R_12	R_pre	12.7	preres_12
12	G16_R_Post	G16_R	postres	0	0	0	G16_R_12	R_post	12.9	postres_12
12	G17_R_Post	G17_R	postres	0	0	0	G17_R_12	R_post	12.9	postres_12
12	G20_R_Post	G20_R	postres	0	0	0	G20_R_12	R_post	12.9	postres_12
12	G38_R_Post	G38_R	postres	0	0	0	G38_R_12	R_post	12.9	postres_12
12	G8_NR_Pre	G8_NR	prenonres	0	0	0	G8_NR_12	NR_pre	13.1	prenonres_12
12	G30_NR_Pre	G30_NR	prenonres	0	0	0	G30_NR_12	NR_pre	13.1	prenonres_12
12	G37_NR_Pre	G37_NR	prenonres	0	0	0	G37_NR_12	NR_pre	13.1	prenonres_12
12	G58_NR_Pre	G58_NR	prenonres	0	0	0	G58_NR_12	NR_pre	13.1	prenonres_12
12	G8_NR_Post	G8_NR	postnonres	0	0	0	G8_NR_12	NR_post	13.3	postnonres_12
12	G30_NR_Post	G30_NR	postnonres	0	0	0	G30_NR_12	NR_post	13.3	postnonres_12
12	G37_NR_Post	G37_NR	postnonres	0	0	0	G37_NR_12	NR_post	13.3	postnonres_12
12	G58_NR_Post	G58_NR	postnonres	0	0	0	G58_NR_12	NR_post	13.3	postnonres_12
13	G16_R_Pre	G16_R	preres	0	0	0	G16_R_13	R_pre	13.7	preres_13
13	G17_R_Pre	G17_R	preres	0	0	0	G17_R_13	R_pre	13.7	preres_13
13	G20_R_Pre	G20_R	preres	0	0	0	G20_R_13	R_pre	13.7	preres_13
13	G38_R_Pre	G38_R	preres	0	0	0	G38_R_13	R_pre	13.7	preres_13
13	G16_R_Post	G16_R	postres	0	0	0	G16_R_13	R_post	13.9	postres_13
13	G17_R_Post	G17_R	postres	0	0	0	G17_R_13	R_post	13.9	postres_13
13	G20_R_Post	G20_R	postres	0	0	0	G20_R_13	R_post	13.9	postres_13
13	G38_R_Post	G38_R	postres	0	0	0	G38_R_13	R_post	13.9	postres_13
13	G8_NR_Pre	G8_NR	prenonres	0	0	0	G8_NR_13	NR_pre	14.1	prenonres_13
13	G30_NR_Pre	G30_NR	prenonres	0	0	0	G30_NR_13	NR_pre	14.1	prenonres_13
13	G37_NR_Pre	G37_NR	prenonres	0	0	0	G37_NR_13	NR_pre	14.1	prenonres_13
13	G58_NR_Pre	G58_NR	prenonres	0	0	0	G58_NR_13	NR_pre	14.1	prenonres_13
13	G8_NR_Post	G8_NR	postnonres	96	1	1.04167	G8_NR_13	NR_post	14.3	postnonres_13
13	G30_NR_Post	G30_NR	postnonres	748	1	0.13369	G30_NR_13	NR_post	14.3	postnonres_13
13	G37_NR_Post	G37_NR	postnonres	0	0	0	G37_NR_13	NR_post	14.3	postnonres_13
13	G58_NR_Post	G58_NR	postnonres	0	0	0	G58_NR_13	NR_post	14.3	postnonres_13
14	G16_R_Pre	G16_R	preres	0	0	0	G16_R_14	R_pre	14.7	preres_14
14	G17_R_Pre	G17_R	preres	27	1	3.7037	G17_R_14	R_pre	14.7	preres_14
14	G20_R_Pre	G20_R	preres	77	4	5.19481	G20_R_14	R_pre	14.7	preres_14
14	G38_R_Pre	G38_R	preres	246	6	2.43902	G38_R_14	R_pre	14.7	preres_14
14	G16_R_Post	G16_R	postres	0	0	0	G16_R_14	R_post	14.9	postres_14
14	G17_R_Post	G17_R	postres	147	3	2.04082	G17_R_14	R_post	14.9	postres_14
14	G20_R_Post	G20_R	postres	99	2	2.0202	G20_R_14	R_post	14.9	postres_14
14	G38_R_Post	G38_R	postres	0	0	0	G38_R_14	R_post	14.9	postres_14
14	G8_NR_Pre	G8_NR	prenonres	59	19	32.2034	G8_NR_14	NR_pre	15.1	prenonres_14
14	G30_NR_Pre	G30_NR	prenonres	339	11	3.24484	G30_NR_14	NR_pre	15.1	prenonres_14
14	G37_NR_Pre	G37_NR	prenonres	160	11	6.875	G37_NR_14	NR_pre	15.1	prenonres_14
14	G58_NR_Pre	G58_NR	prenonres	226	27	11.9469	G58_NR_14	NR_pre	15.1	prenonres_14
14	G8_NR_Post	G8_NR	postnonres	96	7	7.29167	G8_NR_14	NR_post	15.3	postnonres_14
14	G30_NR_Post	G30_NR	postnonres	748	22	2.94118	G30_NR_14	NR_post	15.3	postnonres_14
14	G37_NR_Post	G37_NR	postnonres	0	0	0	G37_NR_14	NR_post	15.3	postnonres_14
14	G58_NR_Post	G58_NR	postnonres	238	11	4.62185	G58_NR_14	NR_post	15.3	postnonres_14

[truncated: 6 more sheets: Fig4g, Fig5b, Fig5c, Fig5d, Fig6cd,Supl10a, Fig6ef,Sup10b]
